# Supplementary material for: N-(2-Meth­oxy­phen­yl)phthalamic acid
Source: Acta Crystallogr Sect E Struct Rep Online. 2013 May 22;69(Pt 6):o930. doi: 10.1107/S1600536813013408 (PMC3685079; doi:10.1107/S1600536813013408)
Supplement: Supplementary file 1 [file e-69-0o930-sup1.cif]

##############################################################################
#                                                                            #
# This CIF contains the data in a paper accepted for publication in          #
# Acta Crystallographica Section E. It conforms to the requirements of       #
# Notes for Authors for Acta Crystallographica Section E, and has been       #
# peer reviewed under the auspices of the IUCr Commission on Journals.       #
#                                                                            #
# Full details of the Crystallographic Information File format               #
# are given in the paper "The Crystallographic Information File (CIF):       #
# a New Standard Archive File for Crystallography" by S. R. Hall, F. H.      #
# Allen and I. D. Brown [Acta Cryst. (1991), A47, 655-685].                  #
#                                                                            #
# The current version of the core CIF dictionary is obtainable from          #
# ftp://ftp.iucr.org/pub/cif_core.dic.                                       #
#                                                                            #
# Software is freely available for graphical display of the structure(s)     #
# in this CIF. For information consult the CIF software page                 #
# http://www.iucr.org/resources/cif/software.                                #
#                                                                            #
# This file may be used for bona fide research purposes within the           #
# scientific community so long as proper attribution is given to the journal # 
# article from which it was obtained.                                        #
#                                                                            #
##############################################################################
data_I
_audit_creation_method     'WinGX routine CIF_UPDATE'
_chemical_name_systematic
;
2-[(2-Methoxyphenyl)carbamoyl]benzoic acid
;
_chemical_name_common
;
<i>N</i>-(2-Methoxyphenyl)phthalamic acid
;
_chemical_formula_moiety     'C15 H13 N1 O4'
_chemical_formula_sum     'C15 H13 N1 O4'
_chemical_formula_analytical     ?
_chemical_formula_iupac     'C15 H13 N1 O4'
_chemical_formula_weight     271.26
_symmetry_cell_setting     monoclinic
_symmetry_space_group_name_H-M     'P 21/c'
_symmetry_space_group_name_Hall     '-P 2ybc'
loop_
    _symmetry_equiv_pos_as_xyz
    'x, y, z'
    '-x, y+1/2, -z+1/2'
    '-x, -y, -z'
    'x, -y-1/2, z-1/2'
_cell_length_a     9.038(4)
_cell_length_b     14.237(5)
_cell_length_c     10.405(4)
_cell_angle_alpha     90
_cell_angle_beta     107.456(5)
_cell_angle_gamma     90
_cell_volume     1277.2(9)
_cell_formula_units_Z     4
_cell_measurement_reflns_used     3461
_cell_measurement_theta_min     2.5
_cell_measurement_theta_max     33.2
_cell_measurement_temperature     120(2)
_exptl_crystal_description     Prism
_exptl_crystal_colour     Colorless
_exptl_crystal_size_max     0.53
_exptl_crystal_size_mid     0.18
_exptl_crystal_size_min     0.09
_exptl_crystal_density_diffrn     1.411
_exptl_crystal_density_method     'not measured'
_exptl_crystal_F_000     568
_exptl_absorpt_coefficient_mu     0.103
_exptl_absorpt_correction_type     multi-scan
_exptl_absorpt_process_details     '(ABSCOR; Higashi, 1995)'
_exptl_absorpt_correction_T_min     0.978
_exptl_absorpt_correction_T_max     0.991
_exptl_special_details
;
;
_diffrn_ambient_temperature     120(2)
_diffrn_radiation_type     MoK\a
_diffrn_radiation_wavelength     0.71073
_diffrn_radiation_monochromator     graphite
_diffrn_measurement_device_type
;
Rigaku Saturn724+
;
_diffrn_measurement_method     'profile data from \w-scans'
_diffrn_detector_area_resol_mean     28.5714
_diffrn_reflns_number     9056
_diffrn_reflns_av_R_equivalents     0.0339
_diffrn_reflns_theta_min     3.84
_diffrn_reflns_theta_max     27.48
_diffrn_reflns_theta_full     25
_diffrn_measured_fraction_theta_max     0.99
_diffrn_measured_fraction_theta_full     0.991
_diffrn_reflns_limit_h_min     -11
_diffrn_reflns_limit_h_max     11
_diffrn_reflns_limit_k_min     -18
_diffrn_reflns_limit_k_max     18
_diffrn_reflns_limit_l_min     -8
_diffrn_reflns_limit_l_max     13
_refine_special_details
;
Refinement of <i>F</i>^2^ against ALL reflections. The weighted <i>R</i>-factor
<i>wR</i> and goodness of fit <i>S</i> are based on <i>F</i>^2^, conventional
<i>R</i>-factors <i>R</i> are based on <i>F</i>, with <i>F</i> set to zero for
negative <i>F</i>^2^. The threshold expression of <i>F</i>^2^ >
2\s(<i>F</i>^2^) is used only for calculating <i>R</i>-factors(gt) <i>etc</i>.
and is not relevant to the choice of reflections for refinement.
<i>R</i>-factors based on <i>F</i>^2^ are statistically about twice as large
as those based on <i>F</i>, and <i>R</i>- factors based on ALL data will be
even larger.
;
_reflns_number_total     2904
_reflns_number_gt     2687
_reflns_threshold_expression     I>2\s(I)
_refine_ls_structure_factor_coef     Fsqd
_refine_ls_matrix_type     full
_refine_ls_R_factor_all     0.0479
_refine_ls_R_factor_gt     0.0435
_refine_ls_wR_factor_ref     0.1112
_refine_ls_goodness_of_fit_ref     1.09
_refine_ls_restrained_S_all     1.09
_refine_ls_number_reflns     2904
_refine_ls_number_parameters     233
_refine_ls_number_restraints     0
_refine_ls_hydrogen_treatment     refall
_refine_ls_weighting_scheme     calc
_refine_ls_weighting_details
         'calc w=1/[\s^2^(Fo^2^)+(0.0518P)^2^+0.4728P] where P=(Fo^2^+2Fc^2^)/3'
_atom_sites_solution_hydrogens     geom
_atom_sites_solution_primary     direct
_atom_sites_solution_secondary     difmap
_refine_ls_shift/su_max     0
_refine_ls_shift/su_mean     0
_refine_diff_density_max     0.299
_refine_diff_density_min     -0.197
_refine_ls_extinction_method     none
loop_
    _atom_type_symbol
    _atom_type_description
    _atom_type_scat_dispersion_real
    _atom_type_scat_dispersion_imag
    _atom_type_scat_source
    C C 0.0033 0.0016 'International Tables Vol C Tables 4.2.6.8 and 6.1.1.4'
    H H 0 0 'International Tables Vol C Tables 4.2.6.8 and 6.1.1.4'
    N N 0.0061 0.0033 'International Tables Vol C Tables 4.2.6.8 and 6.1.1.4'
    O O 0.0106 0.006 'International Tables Vol C Tables 4.2.6.8 and 6.1.1.4'
_computing_data_collection
;
<i>CrystalClear-SM Expert</i> (Rigaku, 2009)
;
_computing_cell_refinement
;
<i>CrystalClear-SM Expert</i> (Rigaku, 2009)
;
_computing_data_reduction
;
<i>CrystalClear-SM Expert</i> (Rigaku, 2009)
;
_computing_structure_solution     'SHELXS97 (Sheldrick, 2008)'
_computing_structure_refinement     'SHELXL97 (Sheldrick, 2008)'
_computing_molecular_graphics     'SHELXTL (Sheldrick, 2008)'
_computing_publication_material     'WinGX (Farrugia, 2012)'
loop_
    _atom_site_type_symbol
    _atom_site_label
    _atom_site_fract_x
    _atom_site_fract_y
    _atom_site_fract_z
    _atom_site_U_iso_or_equiv
    _atom_site_adp_type
    _atom_site_calc_flag
    _atom_site_refinement_flags
    _atom_site_occupancy
    _atom_site_disorder_assembly
    _atom_site_disorder_group
    C C1 0.38628(15) 0.07876(9) 0.59059(13) 0.0212(3) Uani d . 1 . .
    C C2 0.45227(14) 0.03553(9) 0.71557(13) 0.0204(3) Uani d . 1 . .
    C C3 0.42309(16) -0.05935(9) 0.73260(14) 0.0230(3) Uani d . 1 . .
    C C4 0.32498(17) -0.10968(9) 0.62659(14) 0.0258(3) Uani d . 1 . .
    C C5 0.25493(17) -0.06637(10) 0.50393(14) 0.0261(3) Uani d . 1 . .
    C C6 0.28625(16) 0.02755(10) 0.48532(13) 0.0239(3) Uani d . 1 . .
    C C7 0.42837(15) 0.17822(9) 0.57121(13) 0.0221(3) Uani d . 1 . .
    C C8 0.55286(15) 0.08745(9) 0.83745(13) 0.0209(3) Uani d . 1 . .
    C C9 0.83209(15) 0.12208(9) 0.95264(13) 0.0228(3) Uani d . 1 . .
    C C10 0.97791(16) 0.11002(9) 0.93125(14) 0.0243(3) Uani d . 1 . .
    C C11 1.11088(17) 0.14262(10) 1.02478(15) 0.0299(3) Uani d . 1 . .
    C C12 1.09965(19) 0.18763(11) 1.14052(16) 0.0356(4) Uani d . 1 . .
    C C13 0.95702(19) 0.20079(10) 1.16090(15) 0.0325(3) Uani d . 1 . .
    C C14 0.82184(17) 0.16842(10) 1.06717(14) 0.0264(3) Uani d . 1 . .
    C C15 1.11647(18) 0.05563(12) 0.78206(18) 0.0324(3) Uani d . 1 . .
    N N1 0.70557(13) 0.08237(8) 0.85182(12) 0.0237(2) Uani d . 1 . .
    O O1 0.37604(13) 0.20728(7) 0.44416(10) 0.0297(2) Uani d . 1 . .
    O O2 0.50580(14) 0.22662(7) 0.66190(11) 0.0353(3) Uani d . 1 . .
    O O3 0.49670(11) 0.12378(7) 0.91995(9) 0.0251(2) Uani d . 1 . .
    O O4 0.97329(11) 0.06458(7) 0.81392(10) 0.0278(2) Uani d . 1 . .
    H H1N 0.731(2) 0.0563(13) 0.7835(19) 0.034(5) Uiso d . 1 . .
    H H1O 0.425(3) 0.2672(18) 0.440(2) 0.062(7) Uiso d . 1 . .
    H H3 0.481(2) -0.0877(12) 0.8217(19) 0.032(4) Uiso d . 1 . .
    H H4 0.304(2) -0.1725(13) 0.6414(17) 0.028(4) Uiso d . 1 . .
    H H5 0.185(2) -0.1009(13) 0.4320(18) 0.032(4) Uiso d . 1 . .
    H H6 0.2416(18) 0.0616(11) 0.4002(16) 0.019(4) Uiso d . 1 . .
    H H11 1.209(2) 0.1333(13) 1.0088(18) 0.037(5) Uiso d . 1 . .
    H H12 1.194(3) 0.2081(15) 1.203(2) 0.048(6) Uiso d . 1 . .
    H H13 0.944(2) 0.2302(13) 1.2380(19) 0.035(5) Uiso d . 1 . .
    H H14 0.728(2) 0.1778(12) 1.0829(17) 0.026(4) Uiso d . 1 . .
    H H15A 1.088(2) 0.0212(14) 0.694(2) 0.044(5) Uiso d . 1 . .
    H H15B 1.158(2) 0.1163(14) 0.7720(19) 0.039(5) Uiso d . 1 . .
    H H15C 1.192(2) 0.0199(13) 0.8516(18) 0.033(5) Uiso d . 1 . .
loop_
    _atom_site_aniso_label
    _atom_site_aniso_U_11
    _atom_site_aniso_U_22
    _atom_site_aniso_U_33
    _atom_site_aniso_U_12
    _atom_site_aniso_U_13
    _atom_site_aniso_U_23
    C1 0.0216(6) 0.0207(6) 0.0216(6) 0.0001(5) 0.0070(5) -0.0006(5)
    C2 0.0187(6) 0.0220(6) 0.0215(6) 0.0009(5) 0.0074(5) -0.0014(5)
    C3 0.0226(6) 0.0225(6) 0.0230(6) 0.0005(5) 0.0051(5) 0.0006(5)
    C4 0.0277(7) 0.0205(6) 0.0294(7) -0.0033(5) 0.0090(6) -0.0023(5)
    C5 0.0264(7) 0.0257(6) 0.0243(7) -0.0045(5) 0.0050(5) -0.0058(5)
    C6 0.0245(7) 0.0259(6) 0.0202(6) -0.0001(5) 0.0051(5) -0.0014(5)
    C7 0.0229(6) 0.0211(6) 0.0217(6) 0.0006(5) 0.0056(5) -0.0003(5)
    C8 0.0227(6) 0.0185(5) 0.0202(6) 0.0010(5) 0.0047(5) 0.0006(5)
    C9 0.0242(7) 0.0199(6) 0.0211(6) -0.0019(5) 0.0020(5) 0.0019(5)
    C10 0.0263(7) 0.0210(6) 0.0240(6) -0.0002(5) 0.0051(5) 0.0038(5)
    C11 0.0236(7) 0.0285(7) 0.0333(8) -0.0028(5) 0.0020(6) 0.0045(6)
    C12 0.0324(8) 0.0316(7) 0.0329(8) -0.0074(6) -0.0052(6) 0.0002(6)
    C13 0.0429(9) 0.0263(7) 0.0241(7) -0.0045(6) 0.0034(6) -0.0052(6)
    C14 0.0294(7) 0.0239(6) 0.0246(7) -0.0011(5) 0.0059(6) -0.0009(5)
    C15 0.0252(7) 0.0351(8) 0.0393(9) 0.0056(6) 0.0134(6) 0.0062(7)
    N1 0.0217(6) 0.0283(6) 0.0207(6) -0.0011(4) 0.0058(4) -0.0063(4)
    O1 0.0356(6) 0.0259(5) 0.0240(5) -0.0053(4) 0.0036(4) 0.0033(4)
    O2 0.0497(7) 0.0240(5) 0.0263(5) -0.0099(4) 0.0026(5) 0.0002(4)
    O3 0.0253(5) 0.0269(5) 0.0238(5) 0.0014(4) 0.0083(4) -0.0054(4)
    O4 0.0225(5) 0.0342(5) 0.0277(5) 0.0002(4) 0.0091(4) -0.0024(4)
_geom_special_details
;
All s.u.'s (except the s.u. in the dihedral angle between two l.s. planes) are
estimated using the full covariance matrix. The cell s.u.'s are taken into
account individually in the estimation of s.u.'s in distances, angles and
torsion angles; correlations between s.u.'s in cell parameters are only used
when they are defined by crystal symmetry. An approximate (isotropic)
treatment of cell s.u.'s is used for estimating s.u.'s involving l.s. planes.
;
loop_
    _geom_bond_atom_site_label_1
    _geom_bond_atom_site_label_2
    _geom_bond_site_symmetry_2
    _geom_bond_distance
    _geom_bond_publ_flag
    C1 C6 . 1.3980(19) ?
    C1 C2 . 1.4001(18) ?
    C1 C7 . 1.4955(18) ?
    C2 C3 . 1.3977(19) ?
    C2 C8 . 1.5131(18) ?
    C3 C4 . 1.3891(19) ?
    C3 H3 . 1.002(18) ?
    C4 C5 . 1.387(2) ?
    C4 H4 . 0.937(18) ?
    C5 C6 . 1.392(2) ?
    C5 H5 . 0.956(19) ?
    C6 H6 . 0.984(16) ?
    C7 O2 . 1.2079(17) ?
    C7 O1 . 1.3293(17) ?
    C8 O3 . 1.2343(16) ?
    C8 N1 . 1.3449(19) ?
    C9 C14 . 1.389(2) ?
    C9 C10 . 1.411(2) ?
    C9 N1 . 1.4171(17) ?
    C10 O4 . 1.3711(17) ?
    C10 C11 . 1.380(2) ?
    C11 C12 . 1.394(2) ?
    C11 H11 . 0.961(19) ?
    C12 C13 . 1.381(2) ?
    C12 H12 . 0.95(2) ?
    C13 C14 . 1.393(2) ?
    C13 H13 . 0.942(19) ?
    C14 H14 . 0.920(17) ?
    C15 O4 . 1.4346(18) ?
    C15 H15A . 1.00(2) ?
    C15 H15B . 0.96(2) ?
    C15 H15C . 0.975(19) ?
    N1 H1N . 0.889(19) ?
    O1 H1O . 0.97(3) ?
loop_
    _geom_angle_atom_site_label_1
    _geom_angle_atom_site_label_2
    _geom_angle_atom_site_label_3
    _geom_angle_site_symmetry_1
    _geom_angle_site_symmetry_3
    _geom_angle
    _geom_angle_publ_flag
    C6 C1 C2 . . 119.58(12) ?
    C6 C1 C7 . . 121.26(12) ?
    C2 C1 C7 . . 119.13(12) ?
    C3 C2 C1 . . 119.91(12) ?
    C3 C2 C8 . . 117.04(11) ?
    C1 C2 C8 . . 123.03(12) ?
    C4 C3 C2 . . 119.84(12) ?
    C4 C3 H3 . . 123.9(10) ?
    C2 C3 H3 . . 116.2(10) ?
    C5 C4 C3 . . 120.51(13) ?
    C5 C4 H4 . . 121.1(11) ?
    C3 C4 H4 . . 118.3(11) ?
    C4 C5 C6 . . 119.94(13) ?
    C4 C5 H5 . . 120.2(11) ?
    C6 C5 H5 . . 119.9(11) ?
    C5 C6 C1 . . 120.17(13) ?
    C5 C6 H6 . . 123.6(9) ?
    C1 C6 H6 . . 116.2(9) ?
    O2 C7 O1 . . 123.32(12) ?
    O2 C7 C1 . . 123.10(12) ?
    O1 C7 C1 . . 113.56(11) ?
    O3 C8 N1 . . 124.58(12) ?
    O3 C8 C2 . . 121.24(12) ?
    N1 C8 C2 . . 113.92(11) ?
    C14 C9 C10 . . 119.92(13) ?
    C14 C9 N1 . . 125.29(13) ?
    C10 C9 N1 . . 114.78(12) ?
    O4 C10 C11 . . 125.02(13) ?
    O4 C10 C9 . . 114.67(12) ?
    C11 C10 C9 . . 120.31(13) ?
    C10 C11 C12 . . 119.33(14) ?
    C10 C11 H11 . . 119.1(11) ?
    C12 C11 H11 . . 121.6(12) ?
    C13 C12 C11 . . 120.55(14) ?
    C13 C12 H12 . . 122.4(13) ?
    C11 C12 H12 . . 117.1(13) ?
    C12 C13 C14 . . 120.71(15) ?
    C12 C13 H13 . . 123.3(11) ?
    C14 C13 H13 . . 115.9(11) ?
    C9 C14 C13 . . 119.17(14) ?
    C9 C14 H14 . . 121.5(11) ?
    C13 C14 H14 . . 119.3(11) ?
    O4 C15 H15A . . 104.6(12) ?
    O4 C15 H15B . . 110.8(11) ?
    H15A C15 H15B . . 110.0(16) ?
    O4 C15 H15C . . 110.7(11) ?
    H15A C15 H15C . . 110.7(16) ?
    H15B C15 H15C . . 110.0(16) ?
    C8 N1 C9 . . 129.36(12) ?
    C8 N1 H1N . . 115.7(12) ?
    C9 N1 H1N . . 114.5(12) ?
    C7 O1 H1O . . 106.7(14) ?
    C10 O4 C15 . . 117.33(12) ?
loop_
    _geom_torsion_atom_site_label_1
    _geom_torsion_atom_site_label_2
    _geom_torsion_atom_site_label_3
    _geom_torsion_atom_site_label_4
    _geom_torsion_site_symmetry_1
    _geom_torsion_site_symmetry_2
    _geom_torsion_site_symmetry_3
    _geom_torsion_site_symmetry_4
    _geom_torsion
    _geom_torsion_publ_flag
    C6 C1 C2 C3 . . . . 2.71(19) ?
    C7 C1 C2 C3 . . . . -175.39(12) ?
    C6 C1 C2 C8 . . . . -175.73(12) ?
    C7 C1 C2 C8 . . . . 6.17(18) ?
    C1 C2 C3 C4 . . . . -1.92(19) ?
    C8 C2 C3 C4 . . . . 176.61(12) ?
    C2 C3 C4 C5 . . . . -0.3(2) ?
    C3 C4 C5 C6 . . . . 1.8(2) ?
    C4 C5 C6 C1 . . . . -1.0(2) ?
    C2 C1 C6 C5 . . . . -1.3(2) ?
    C7 C1 C6 C5 . . . . 176.80(12) ?
    C6 C1 C7 O2 . . . . 174.83(14) ?
    C2 C1 C7 O2 . . . . -7.1(2) ?
    C6 C1 C7 O1 . . . . -6.92(18) ?
    C2 C1 C7 O1 . . . . 171.15(11) ?
    C3 C2 C8 O3 . . . . -86.11(16) ?
    C1 C2 C8 O3 . . . . 92.37(16) ?
    C3 C2 C8 N1 . . . . 88.31(14) ?
    C1 C2 C8 N1 . . . . -93.21(15) ?
    C14 C9 C10 O4 . . . . -179.05(12) ?
    N1 C9 C10 O4 . . . . 2.14(16) ?
    C14 C9 C10 C11 . . . . 1.1(2) ?
    N1 C9 C10 C11 . . . . -177.70(12) ?
    O4 C10 C11 C12 . . . . -179.85(13) ?
    C9 C10 C11 C12 . . . . 0.0(2) ?
    C10 C11 C12 C13 . . . . -0.9(2) ?
    C11 C12 C13 C14 . . . . 0.8(2) ?
    C10 C9 C14 C13 . . . . -1.2(2) ?
    N1 C9 C14 C13 . . . . 177.44(13) ?
    C12 C13 C14 C9 . . . . 0.3(2) ?
    O3 C8 N1 C9 . . . . -5.9(2) ?
    C2 C8 N1 C9 . . . . 179.87(12) ?
    C14 C9 N1 C8 . . . . 6.6(2) ?
    C10 C9 N1 C8 . . . . -174.66(13) ?
    C11 C10 O4 C15 . . . . -4.18(19) ?
    C9 C10 O4 C15 . . . . 176.00(12) ?
loop_
    _geom_hbond_atom_site_label_D
    _geom_hbond_atom_site_label_H
    _geom_hbond_atom_site_label_A
    _geom_hbond_site_symmetry_A
    _geom_hbond_distance_DH
    _geom_hbond_distance_HA
    _geom_hbond_distance_DA
    _geom_hbond_angle_DHA
    O1 H1O O3 4_565 0.97(3) 1.72(3) 2.6837(16) 175(2)
_iucr_refine_instructions_details
;
TITL rjr1 in P 21/c
CELL  0.71073   9.0380  14.2370  10.4050   90.000  107.456   90.000
ZERR     4.00   0.0040   0.0050   0.0040    0.000    0.005    0.000
LATT   1
SYMM  - X, 1/2 + Y, 1/2 - Z
SFAC  C    H    N    O
UNIT  60   52   4    16
MERG   2
OMIT     1   0   0
OMIT     1   2   0
OMIT    -8   8   3
SHEL 999 0.77
EQIV   $1 x,0.5-y,-0.5+z
HTAB   O1 O3_$1
MPLA O3 C8 N1
MPLA C1 C2 C3 C4 C5 C6
MPLA C9 C10 C11 C12 C13 C14
MPLA O3 C8 N1
FMAP   2
PLAN   20
ACTA    50.00
BOND   $H
CONF
L.S.   4
WGHT    0.051800    0.472700
FVAR       8.22960
C1    1    0.386285    0.078760    0.590591    11.00000    0.02163    0.02071 =
         0.02157   -0.00058    0.00702    0.00013
C2    1    0.452272    0.035528    0.715569    11.00000    0.01871    0.02198 =
         0.02151   -0.00140    0.00737    0.00086
C3    1    0.423087   -0.059350    0.732598    11.00000    0.02256    0.02246 =
         0.02296    0.00063    0.00514    0.00053
C4    1    0.324981   -0.109678    0.626586    11.00000    0.02770    0.02046 =
         0.02939   -0.00229    0.00900   -0.00328
C5    1    0.254929   -0.066366    0.503931    11.00000    0.02641    0.02569 =
         0.02432   -0.00580    0.00499   -0.00455
C6    1    0.286249    0.027550    0.485325    11.00000    0.02454    0.02586 =
         0.02025   -0.00144    0.00508   -0.00014
C7    1    0.428368    0.178218    0.571206    11.00000    0.02292    0.02108 =
         0.02171   -0.00032    0.00563    0.00057
C8    1    0.552857    0.087452    0.837449    11.00000    0.02271    0.01850 =
         0.02025    0.00063    0.00473    0.00098
C9    1    0.832095    0.122085    0.952639    11.00000    0.02418    0.01991 =
         0.02110    0.00186    0.00198   -0.00185
C10   1    0.977907    0.110016    0.931253    11.00000    0.02633    0.02098 =
         0.02400    0.00382    0.00513   -0.00017
C11   1    1.110877    0.142620    1.024783    11.00000    0.02357    0.02853 =
         0.03332    0.00446    0.00195   -0.00277
C12   1    1.099649    0.187628    1.140520    11.00000    0.03241    0.03164 =
         0.03292    0.00020   -0.00519   -0.00738
C13   1    0.957021    0.200795    1.160901    11.00000    0.04285    0.02631 =
         0.02409   -0.00522    0.00337   -0.00453
C14   1    0.821838    0.168417    1.067171    11.00000    0.02937    0.02391 =
         0.02461   -0.00087    0.00594   -0.00109
C15   1    1.116466    0.055630    0.782060    11.00000    0.02518    0.03511 =
         0.03933    0.00623    0.01337    0.00560
N1    3    0.705566    0.082369    0.851823    11.00000    0.02174    0.02825 =
         0.02070   -0.00626    0.00577   -0.00106
O1    4    0.376043    0.207276    0.444162    11.00000    0.03564    0.02588 =
         0.02398    0.00330    0.00357   -0.00527
O2    4    0.505802    0.226621    0.661900    11.00000    0.04968    0.02403 =
         0.02632    0.00018    0.00258   -0.00987
O3    4    0.496697    0.123782    0.919951    11.00000    0.02528    0.02688 =
         0.02378   -0.00541    0.00827    0.00142
O4    4    0.973292    0.064579    0.813925    11.00000    0.02246    0.03419 =
         0.02774   -0.00238    0.00908    0.00016
H1N   2    0.730742    0.056348    0.783538    11.00000    0.03404
H1O   2    0.424549    0.267205    0.440111    11.00000    0.06167
H3    2    0.480660   -0.087748    0.821653    11.00000    0.03160
H4    2    0.303874   -0.172526    0.641435    11.00000    0.02803
H5    2    0.185290   -0.100872    0.432028    11.00000    0.03170
H6    2    0.241643    0.061639    0.400217    11.00000    0.01860
H11   2    1.209155    0.133264    1.008778    11.00000    0.03668
H12   2    1.193606    0.208092    1.203475    11.00000    0.04845
H13   2    0.944277    0.230178    1.238008    11.00000    0.03530
H14   2    0.727983    0.177789    1.082862    11.00000    0.02616
H15A  2    1.088082    0.021245    0.694209    11.00000    0.04441
H15B  2    1.157992    0.116284    0.772025    11.00000    0.03878
H15C  2    1.191840    0.019885    0.851587    11.00000    0.03287
HKLF 4
REM  rjr1 in P 21/c
REM R1 =  0.0435 for   2687 Fo > 4sig(Fo)  and  0.0479 for all   2904 data
REM    233 parameters refined using      0 restraints
END
WGHT      0.0518      0.4728
REM Highest difference peak  0.299,  deepest hole -0.197,  1-sigma level  0.043
Q1    1   0.4058  0.1249  0.5802  11.00000  0.05    0.30
Q2    1   0.5009  0.0638  0.7767  11.00000  0.05    0.30
Q3    1   0.4354  0.0557  0.6490  11.00000  0.05    0.29
Q4    1   0.8297  0.1590  0.9912  11.00000  0.05    0.26
Q5    1   1.1078  0.1463  1.0941  11.00000  0.05    0.25
Q6    1   0.3346  0.0590  0.5399  11.00000  0.05    0.23
Q7    1   0.3492 -0.0756  0.6892  11.00000  0.05    0.22
Q8    1   0.9020  0.1241  0.9427  11.00000  0.05    0.21
Q9    1   0.4431 -0.0161  0.7184  11.00000  0.05    0.20
Q10   1   1.0422  0.1077  0.9971  11.00000  0.05    0.20
Q11   1   0.8950  0.1756  1.1149  11.00000  0.05    0.19
Q12   1   0.2612 -0.0788  0.5762  11.00000  0.05    0.19
Q13   1   0.9870  0.0938  0.8810  11.00000  0.05    0.18
Q14   1   0.2873 -0.0269  0.4867  11.00000  0.05    0.18
Q15   1   0.2473 -0.0148  0.5002  11.00000  0.05    0.18
Q16   1   1.0328  0.1483  0.9492  11.00000  0.05    0.18
Q17   1   0.5574 -0.0680  0.8134  11.00000  0.05    0.17
Q18   1   0.7823  0.1040  0.9154  11.00000  0.05    0.16
Q19   1   1.0956  0.1858  1.0586  11.00000  0.05    0.16
Q20   1   1.0380  0.1778  1.1641  11.00000  0.05    0.16
;
data_global
_journal_date_recd_electronic     2013-04-25
_journal_date_accepted     2013-05-15
_journal_name_full     'Acta Crystallographica, Section E'
_journal_year     2013
_journal_volume     69
_journal_issue      6
_journal_page_first     o930
_journal_page_last     o930
_journal_paper_category     QO
_journal_paper_doi     10.1107/S1600536813013408
_journal_coeditor_code     GW2134
_publ_contact_author_name     'Jacqueline M. Cole'
_publ_contact_author_address
;
Cavendish Laboratory, University of Cambridge,
J. J. Thomson Avenue, Cambridge CB3 0HE
England
;
_publ_contact_author_email     'jmc61@cam.ac.uk'
_publ_contact_author_fax     '+44 (0)1223 337470'
_publ_contact_author_phone     '+44 (0)1223 350266'
_publ_section_title
;
<i>N</i>-(2-Methoxyphenyl)phthalamic acid
;
loop_
    _publ_author_name
    _publ_author_footnote
    _publ_author_address
    "Waddell, Paul G."
;
Other affiliation: Department of Chemistry,
University of New Brunswick,
Fredericton,
NB,
Canada E3B 5A3.
;
;
Cavendish Laboratory
University of Cambridge
J. J. Thomson Avenue
Cambridge CB3 0HE
England
;
    "Rutledge, Rupert J." .
;
Cavendish Laboratory
University of Cambridge
J. J. Thomson Avenue
Cambridge CB3 0HE
England
;
    "Cole, Jacqueline M."
;
Other affiliation: Department of Chemistry,
University of New Brunswick,
Fredericton,
NB,
Canada E3B 5A3.
;
;
Cavendish Laboratory
University of Cambridge
J. J. Thomson Avenue
Cambridge CB3 0HE
England
;
