# Supplementary material for: N-(2-Meth­oxy­phen­yl)phthalamic acid
Source: Acta Crystallogr Sect E Struct Rep Online. 2013 May 22;69(Pt 6):o930. doi: 10.1107/S1600536813013408 (PMC3685079; doi:10.1107/S1600536813013408)
Supplement: Supplementary file 2 [file e-69-0o930-Isup2.hkl]

#
# h,k,l, Fc-squared, Fo-squared, sigma(Fo-squared) and status flag
#
data_I
_shelx_title ' shelx in P 21/c'
_shelx_refln_list_code          4
_shelx_F_calc_maximum      117.63
_exptl_crystal_F_000       568.00
_reflns_d_resolution_high  0.7700
 
loop_
 _symmetry_equiv_pos_as_xyz
 'x, y, z'
 '-x, y+1/2, -z+1/2'
 '-x, -y, -z'
 'x, -y-1/2, z-1/2'
 
_cell_length_a     9.0380
_cell_length_b    14.2370
_cell_length_c    10.4050
_cell_angle_alpha  90.000
_cell_angle_beta  107.456
_cell_angle_gamma  90.000
 
_shelx_F_squared_multiplier     1.000
 
loop_
 _refln_index_h
 _refln_index_k
 _refln_index_l
 _refln_F_squared_calc
 _refln_F_squared_meas
 _refln_F_squared_sigma
 _refln_observed_status
   2   0   0     6318.93     6687.74     23.04 o
   3   0   0      340.64      342.28     13.55 o
   4   0   0      553.51      544.30      3.34 o
   5   0   0      282.46      291.54      5.32 o
   6   0   0       90.18       85.49      3.18 o
   7   0   0      343.14      370.10      9.80 o
   8   0   0       15.74       21.81      4.89 o
   9   0   0       23.48       20.40      3.20 o
  10   0   0       70.59       76.60      3.58 o
  11   0   0       18.31       18.59      3.16 o
   2   1   0      492.61      455.02      5.37 o
   3   1   0     2313.79     2302.08      8.65 o
   4   1   0      200.34      180.53     11.91 o
   5   1   0      423.69      409.34      3.64 o
   6   1   0       30.25       24.95      1.93 o
   7   1   0     1647.78     1635.69     38.49 o
   8   1   0      273.59      254.15      4.73 o
   9   1   0        9.62       11.85      1.35 o
  10   1   0        1.47        2.92      0.86 o
  11   1   0       28.98       24.37      3.38 o
   2   2   0     1124.42     1085.80     10.77 o
   3   2   0      724.92      654.32     17.12 o
   4   2   0      525.36      531.84     11.09 o
   5   2   0        3.58        3.01      1.09 o
   6   2   0      139.30      144.76      2.79 o
   7   2   0      844.72      837.52     13.83 o
   8   2   0       25.11       24.68      3.84 o
   9   2   0       47.94       52.96      2.93 o
  10   2   0       10.66       10.35      2.07 o
  11   2   0        7.29       11.94      2.03 o
   1   3   0     3484.43     3312.17     12.39 o
   2   3   0     1713.83     1531.50     23.67 o
   3   3   0       28.80       35.56      1.36 o
   4   3   0       57.98       70.70      2.81 o
   5   3   0      262.38      246.51      5.21 o
   6   3   0       30.73       27.64      2.45 o
   7   3   0      359.13      339.93      5.78 o
   8   3   0      237.33      241.84      4.48 o
   9   3   0        0.64        1.42      2.14 o
  10   3   0       69.02       66.45      4.37 o
  11   3   0       47.36       36.88      8.53 o
   0   4   0     4170.46     4673.64     16.78 o
   1   4   0      398.30      346.05      6.60 o
   2   4   0       31.54       22.46      1.47 o
   3   4   0      160.18      163.07      2.45 o
   4   4   0        3.76        5.49      0.82 o
   5   4   0        0.29        2.31      1.45 o
   6   4   0      396.22      398.97      7.54 o
   7   4   0       30.89       27.50      2.65 o
   8   4   0        0.88        2.83      2.13 o
   9   4   0        1.17        3.21      1.02 o
  10   4   0       24.04       26.19      5.05 o
   1   5   0       85.71       98.44      2.03 o
   2   5   0        8.32        8.07      0.82 o
   3   5   0      143.75      144.69      3.20 o
   4   5   0      110.70      128.81      2.89 o
   5   5   0      934.12      966.57     24.44 o
   6   5   0       11.76       11.55      1.00 o
   7   5   0       47.59       46.95      1.20 o
   8   5   0        6.19        6.31      1.16 o
   9   5   0        0.06        1.53      1.65 o
  10   5   0      161.12      177.89      3.04 o
   0   6   0     3240.30     3597.35     74.49 o
   1   6   0      922.21     1030.45      7.56 o
   2   6   0      403.57      441.22     10.57 o
   3   6   0      610.24      651.79     19.15 o
   4   6   0      692.89      715.74     14.03 o
   5   6   0        0.18        3.61      2.41 o
   6   6   0       49.51       44.16      3.29 o
   7   6   0       23.09       22.73      2.53 o
   8   6   0       65.12       73.82      4.09 o
   9   6   0        9.79       12.59      2.02 o
  10   6   0        1.55       -0.44      1.78 o
   1   7   0     1352.34     1443.80     31.09 o
   2   7   0      164.83      163.91      3.31 o
   3   7   0      400.81      412.04      9.35 o
   4   7   0       24.55       29.76      2.74 o
   5   7   0       33.55       33.00      1.65 o
   6   7   0      611.68      619.62     14.45 o
   7   7   0       38.52       42.81      3.30 o
   8   7   0       11.45       12.79      2.64 o
   9   7   0       12.68       10.92      1.87 o
  10   7   0       19.28       16.78      2.09 o
   0   8   0     2005.54     2243.75     29.11 o
   1   8   0       76.82       67.66      2.32 o
   2   8   0        0.10        1.53      1.71 o
   3   8   0      746.79      717.43     15.73 o
   4   8   0      169.39      156.23      3.11 o
   5   8   0      419.35      376.52      6.02 o
   6   8   0     1159.82     1167.65     22.01 o
   7   8   0      253.49      237.79      3.23 o
   8   8   0       10.31        8.95      1.57 o
   9   8   0       26.80       29.99      1.95 o
  10   8   0       11.70       13.29      2.04 o
   1   9   0      283.19      280.53      3.45 o
   2   9   0       12.83        8.22      0.57 o
   3   9   0      105.26       86.77      4.86 o
   4   9   0      164.05      146.09      7.60 o
   5   9   0      838.22      808.90      8.64 o
   6   9   0      555.95      541.44      7.60 o
   7   9   0      279.08      276.78      3.26 o
   8   9   0        4.76        8.60      2.18 o
   9   9   0        8.39       12.50      1.87 o
   0  10   0      114.54      112.78      2.50 o
   1  10   0       51.99       41.62      2.90 o
   2  10   0        7.45        9.12      0.82 o
   3  10   0      450.50      437.57      5.85 o
   4  10   0        7.35        4.55      0.73 o
   5  10   0       19.00       17.36      2.29 o
   6  10   0       67.44       64.22      2.50 o
   7  10   0       36.23       33.07      2.32 o
   8  10   0       22.26       19.01      2.20 o
   9  10   0       27.37       26.16      2.79 o
   1  11   0      183.55      162.67      2.69 o
   2  11   0      213.97      207.39      3.19 o
   3  11   0       54.54       59.93      1.89 o
   4  11   0       29.63       33.19      1.99 o
   5  11   0      182.77      177.37      3.59 o
   6  11   0       29.09       30.26      2.01 o
   7  11   0       10.61       11.10      1.08 o
   8  11   0       12.22        9.53      2.66 o
   9  11   0        2.21        1.38      0.94 o
   0  12   0      239.07      216.85      4.40 o
   1  12   0        2.03        3.14      0.53 o
   2  12   0      213.11      207.77      2.88 o
   3  12   0       24.29       26.71      2.20 o
   4  12   0        3.06        3.97      1.28 o
   5  12   0       47.69       48.66      1.94 o
   6  12   0       99.33       97.73      2.74 o
   7  12   0       90.67       92.26      3.27 o
   8  12   0       47.33       44.40      2.34 o
   1  13   0        7.65        9.75      1.21 o
   2  13   0       14.25       14.14      1.49 o
   3  13   0        0.12        1.72      0.49 o
   4  13   0        9.08        6.59      1.12 o
   5  13   0      309.92      320.74      6.61 o
   6  13   0        1.64        1.65      1.18 o
   7  13   0        1.88        2.34      0.67 o
   0  14   0        5.26        8.07      0.99 o
   1  14   0        0.01        3.56      0.51 o
   2  14   0        0.19        2.02      0.85 o
   3  14   0       20.24       22.20      1.08 o
   4  14   0       11.74       13.20      1.09 o
   5  14   0        2.02        3.04      1.08 o
   6  14   0       42.70       41.96      3.45 o
   7  14   0       38.06       34.58      3.06 o
   1  15   0       39.88       33.17      1.51 o
   2  15   0        3.41        3.12      0.95 o
   3  15   0        3.87        3.86      1.11 o
   4  15   0       13.57       16.45      1.03 o
   5  15   0      129.97      161.17      2.76 o
   6  15   0      227.36      253.75      7.36 o
   0  16   0       67.12       75.49      3.41 o
   1  16   0      128.77      122.28      3.26 o
   2  16   0       12.03       15.43      1.34 o
   3  16   0        7.90        9.15      0.91 o
   4  16   0        2.13        3.22      1.35 o
   5  16   0       20.84       21.60      1.87 o
   1  17   0        7.43        6.24      0.80 o
   2  17   0        0.03        2.05      0.95 o
   3  17   0       25.11       31.79      2.28 o
   4  17   0        0.00        0.90      1.15 o
   0  18   0        5.10        6.02      1.55 o
   1  18   0        9.65        9.14      1.02 o
   2  18   0        4.33        7.48      0.86 o
 -11   1   1       27.36       36.41      2.75 o
 -10   1   1        5.54        5.55      1.27 o
  -9   1   1       54.75       59.83      2.15 o
  -8   1   1       85.61       89.55      4.99 o
  -7   1   1       76.02       72.24      5.84 o
  -6   1   1     1258.98     1327.64     43.35 o
  -5   1   1       19.13       27.45      2.26 o
  -4   1   1     1720.59     1773.98      6.41 o
  -3   1   1     5758.18     6272.45     47.91 o
  -2   1   1     5478.96     5874.11     84.34 o
   1   1   1     6194.42     6422.56     40.06 o
   2   1   1     1275.53     1212.52     29.85 o
   3   1   1       52.61       59.17      2.70 o
   4   1   1      298.87      330.25      7.84 o
   5   1   1      210.06      207.09      6.38 o
   6   1   1      223.42      228.23      3.13 o
   7   1   1       94.65      111.42      3.09 o
   8   1   1       94.81       90.72      4.27 o
   9   1   1        5.85        7.81      1.13 o
  10   1   1       40.26       37.33      2.60 o
 -11   2   1        0.15        1.29      1.99 o
 -10   2   1       47.49       53.79      2.65 o
  -9   2   1        3.95       -0.81      1.61 o
  -8   2   1      358.94      350.00     10.87 o
  -7   2   1       97.15       94.05      7.69 o
  -6   2   1       84.35       65.30      2.34 o
  -5   2   1       83.51       74.46      2.93 o
  -4   2   1     2713.86     2929.83     28.88 o
  -3   2   1     1336.85     1364.12     13.80 o
  -2   2   1     5412.94     5444.01     14.03 o
  -1   2   1     2517.75     2507.85      9.94 o
   1   2   1      154.84      170.65      1.89 o
   2   2   1      108.02      119.17      2.41 o
   3   2   1       34.59       31.10      1.85 o
   4   2   1       38.64       36.74      2.10 o
   5   2   1        2.22        1.91      2.15 o
   6   2   1      737.27      666.76      8.58 o
   7   2   1      752.95      773.51      6.65 o
   8   2   1      804.36      850.40     12.87 o
   9   2   1        6.16        6.51      2.56 o
  10   2   1       32.42       34.23      1.96 o
 -11   3   1       50.08       51.81      4.12 o
 -10   3   1       16.34       18.50      1.62 o
  -9   3   1       46.49       50.25      3.03 o
  -8   3   1       56.62       57.15      3.51 o
  -7   3   1       88.46       79.27      1.89 o
  -6   3   1       31.50       31.91      2.19 o
  -5   3   1      532.34      502.29      7.33 o
  -4   3   1        1.36        2.82      0.55 o
  -3   3   1       78.81       83.49      1.85 o
  -2   3   1       37.43       36.61      1.27 o
  -1   3   1     4203.31     4400.02     43.31 o
   0   3   1     4765.67     5078.02     13.34 o
   1   3   1     2045.34     1996.29     31.26 o
   2   3   1      243.45      208.75      3.58 o
   3   3   1     3127.24     3478.90     26.93 o
   4   3   1      898.14      907.75     18.94 o
   5   3   1      270.34      282.89      9.17 o
   6   3   1      380.80      384.76     10.61 o
   7   3   1      157.23      159.31      4.24 o
   8   3   1      137.32      136.16      6.00 o
   9   3   1       37.20       35.83      3.74 o
  10   3   1       40.68       43.11      2.61 o
 -11   4   1       21.98       19.59      2.37 o
 -10   4   1        0.00        1.56      0.95 o
  -9   4   1        9.45        6.50      1.16 o
  -8   4   1       11.34       16.54      2.66 o
  -7   4   1        7.47        8.71      1.99 o
  -6   4   1      265.01      258.43      7.56 o
  -5   4   1       84.38       98.02      2.63 o
  -4   4   1      632.00      665.22     10.84 o
  -3   4   1      289.49      271.23      5.45 o
  -2   4   1       32.41       38.38      1.49 o
  -1   4   1     5253.33     5543.37     61.74 o
   0   4   1     9388.42     9392.00    152.61 o
   1   4   1     2571.22     2576.36     26.35 o
   2   4   1      565.32      559.62      7.46 o
   3   4   1      675.12      760.32     19.91 o
   4   4   1      294.51      313.42      5.07 o
   5   4   1        9.74        8.24      0.65 o
   6   4   1      140.49      132.31      3.81 o
   7   4   1       49.16       48.51      1.64 o
   8   4   1        5.47        8.33      1.49 o
   9   4   1        1.08        4.06      1.03 o
  10   4   1        0.29        1.23      0.87 o
 -11   5   1        0.86        1.58      0.60 o
 -10   5   1       30.36       32.40      4.06 o
  -9   5   1        4.07        4.06      1.89 o
  -8   5   1      221.08      236.06      4.58 o
  -7   5   1      761.44      764.06     16.54 o
  -6   5   1      115.12      110.35      4.19 o
  -5   5   1      526.17      549.79     17.19 o
  -4   5   1      272.66      306.68      7.53 o
  -3   5   1       65.31       69.18      1.67 o
  -2   5   1     2021.10     2141.30     22.84 o
  -1   5   1     1163.41     1230.04     22.60 o
   0   5   1     3236.77     3440.54     10.94 o
   1   5   1     1751.24     1726.46     38.41 o
   2   5   1      589.27      566.57     28.86 o
   3   5   1       40.45       45.46      3.54 o
   4   5   1      214.39      234.60      4.89 o
   5   5   1      704.55      688.08     16.06 o
   6   5   1      157.29      148.03      4.17 o
   7   5   1       92.81       96.87      5.03 o
   8   5   1       52.76       55.92      2.38 o
   9   5   1       46.02       57.82      2.68 o
  10   5   1        0.00        1.83      0.92 o
 -10   6   1        6.38        6.80      2.49 o
  -9   6   1      139.75      140.64      6.48 o
  -8   6   1        7.46        8.24      1.20 o
  -7   6   1       46.37       39.94      1.79 o
  -6   6   1       25.41       27.16      2.64 o
  -5   6   1       94.01       99.27      2.61 o
  -4   6   1       69.01       78.95      6.27 o
  -3   6   1      338.33      327.71      9.45 o
  -2   6   1     1434.75     1496.95     11.00 o
  -1   6   1      963.48     1013.98     10.10 o
   0   6   1       10.61        8.48      0.77 o
   1   6   1      150.34      146.23      3.25 o
   2   6   1      741.17      806.29     29.56 o
   3   6   1       91.74       95.20      5.96 o
   4   6   1      338.95      336.48      7.04 o
   5   6   1      177.62      184.87      4.76 o
   6   6   1       32.18       35.05      2.25 o
   7   6   1        0.03        2.41      0.89 o
   8   6   1        0.16        2.71      1.22 o
   9   6   1       56.31       51.97      7.10 o
  10   6   1        2.64        2.92      1.21 o
 -10   7   1       34.74       37.43      3.60 o
  -9   7   1      140.07      157.93      4.88 o
  -8   7   1      372.78      382.77     14.03 o
  -7   7   1      673.04      673.28      9.01 o
  -6   7   1       23.74       24.89      1.46 o
  -5   7   1        2.49        2.93      0.55 o
  -4   7   1      385.06      368.23     15.58 o
  -3   7   1      159.55      168.24      3.64 o
  -2   7   1       32.03       24.37      1.39 o
  -1   7   1     1218.37     1212.53     18.96 o
   0   7   1     1957.05     2288.49     24.65 o
   1   7   1      290.73      300.98      9.89 o
   2   7   1       61.25       70.46      2.66 o
   3   7   1     1067.53     1143.96     26.42 o
   4   7   1       16.49       21.63      3.37 o
   5   7   1      149.36      136.97      6.53 o
   6   7   1        1.02        5.95      2.50 o
   7   7   1        0.00        0.19      0.72 o
   8   7   1      258.25      269.49      8.10 o
   9   7   1       24.69       26.25      1.90 o
  10   7   1        0.07        3.40      3.90 o
 -10   8   1       12.64        8.61      1.73 o
  -9   8   1      167.28      188.94      3.60 o
  -8   8   1        9.48       12.12      3.23 o
  -7   8   1      157.20      160.23      5.34 o
  -6   8   1       24.07       22.31      1.83 o
  -5   8   1        0.18        4.42      3.59 o
  -4   8   1       28.59       30.53      1.72 o
  -3   8   1      954.23      989.62     34.28 o
  -2   8   1       35.66       24.70      3.20 o
  -1   8   1      202.34      178.24      3.24 o
   0   8   1      144.72      157.26      3.51 o
   1   8   1       77.85       77.23      2.50 o
   2   8   1        4.96        6.92      1.53 o
   3   8   1      209.38      210.08      4.34 o
   4   8   1      251.47      236.62     10.50 o
   5   8   1       46.37       37.27      1.95 o
   6   8   1      229.01      218.97      5.53 o
   7   8   1       20.50       21.66      1.15 o
   8   8   1        5.36        9.13      2.34 o
   9   8   1        0.26        3.00      1.96 o
 -10   9   1       18.38       16.27      2.49 o
  -9   9   1       29.62       24.96      1.56 o
  -8   9   1        4.20        1.61      1.06 o
  -7   9   1        4.54        5.88      0.85 o
  -6   9   1      239.96      223.21      3.64 o
  -5   9   1       40.61       41.09      1.51 o
  -4   9   1       67.87       58.64      2.59 o
  -3   9   1       52.91       63.95      2.63 o
  -2   9   1        7.08        7.08      1.17 o
  -1   9   1       39.88       46.53      2.31 o
   0   9   1       19.87       21.69      1.11 o
   1   9   1      113.48      113.95      3.61 o
   2   9   1      229.56      214.50      4.93 o
   3   9   1      375.88      327.78      4.64 o
   4   9   1     1472.16     1408.17     19.78 o
   5   9   1       21.09       21.05      1.84 o
   6   9   1        2.07        2.19      1.56 o
   7   9   1      134.29      131.14      3.30 o
   8   9   1        0.33        1.24      1.18 o
   9   9   1        0.23       -0.21      0.73 o
  -9  10   1       53.28       52.23      2.51 o
  -8  10   1        0.44        2.97      0.95 o
  -7  10   1       13.85       12.54      0.89 o
  -6  10   1       32.65       27.26      1.50 o
  -5  10   1       39.99       37.76      2.94 o
  -4  10   1        2.56        2.24      1.87 o
  -3  10   1      303.10      279.33      3.53 o
  -2  10   1        9.12        5.71      0.57 o
  -1  10   1      154.94      150.73      2.39 o
   0  10   1       14.76       20.96      1.24 o
   1  10   1      122.34      113.62      4.03 o
   2  10   1      497.91      471.72      6.29 o
   3  10   1     1696.06     1593.62     54.88 o
   4  10   1      296.76      267.03     10.05 o
   5  10   1       44.00       43.37      2.30 o
   6  10   1       23.26       23.50      1.01 o
   7  10   1      118.81      122.79      3.14 o
   8  10   1       27.50       29.50      4.80 o
   9  10   1       10.67       11.40      2.58 o
  -9  11   1        4.31        4.88      1.28 o
  -8  11   1       68.43       58.30      4.71 o
  -7  11   1        0.24        0.37      0.84 o
  -6  11   1      165.49      159.68      2.90 o
  -5  11   1       13.50       14.18      1.30 o
  -4  11   1       61.35       61.89      4.24 o
  -3  11   1      173.46      169.97      2.53 o
  -2  11   1       20.96       17.44      1.26 o
  -1  11   1       33.68       32.27      1.19 o
   0  11   1        0.00        1.46      0.78 o
   1  11   1       24.64       21.81      1.48 o
   2  11   1       11.77        9.27      0.85 o
   3  11   1       24.63       24.32      1.68 o
   4  11   1      143.48      136.48      5.68 o
   5  11   1      121.95      128.10      4.54 o
   6  11   1      246.68      233.80      4.51 o
   7  11   1        0.47        0.55      0.47 o
   8  11   1        2.74        1.63      1.51 o
  -8  12   1      195.77      197.11      4.37 o
  -7  12   1      114.11      114.51      6.61 o
  -6  12   1       10.30        8.30      1.15 o
  -5  12   1        1.64        2.12      0.50 o
  -4  12   1        1.60        2.69      0.66 o
  -3  12   1       33.01       32.44      1.73 o
  -2  12   1       30.59       36.22      2.34 o
  -1  12   1      478.33      477.31      4.81 o
   0  12   1      180.34      177.57      4.53 o
   1  12   1        0.01        1.30      0.42 o
   2  12   1        2.01        2.42      0.48 o
   3  12   1        8.83        7.16      0.96 o
   4  12   1       45.80       46.08      2.16 o
   5  12   1      479.76      489.12      8.58 o
   6  12   1      222.07      217.37      3.75 o
   7  12   1       18.41       16.76      2.16 o
   8  12   1        2.81        1.94      2.47 o
  -8  13   1      166.83      180.49      5.70 o
  -7  13   1      365.86      400.17      3.36 o
  -6  13   1      191.37      202.01      5.06 o
  -5  13   1       39.44       40.69      2.31 o
  -4  13   1       23.29       26.57      2.37 o
  -3  13   1       97.69       95.64      3.40 o
  -2  13   1      337.23      316.12      4.22 o
  -1  13   1        0.71        1.71      0.87 o
   0  13   1       44.40       39.81      2.42 o
   1  13   1       66.33       63.80      2.63 o
   2  13   1       17.08       15.50      1.40 o
   3  13   1       34.75       38.74      4.59 o
   4  13   1       72.61       69.75      4.05 o
   5  13   1      180.19      183.68      4.78 o
   6  13   1       15.25       13.38      1.45 o
   7  13   1       14.91        8.72      1.45 o
  -7  14   1       22.65       16.05      2.19 o
  -6  14   1        3.61        6.55      1.35 o
  -5  14   1       11.83       11.34      1.15 o
  -4  14   1        0.08        1.39      0.47 o
  -3  14   1       42.86       43.38      1.51 o
  -2  14   1      113.05      105.75      2.10 o
  -1  14   1      430.94      412.61      4.27 o
   0  14   1      143.23      137.26      2.60 o
   1  14   1       46.85       46.18      1.80 o
   2  14   1        2.18        3.20      0.51 o
   3  14   1        0.17        1.06      1.07 o
   4  14   1        1.53        3.17      0.86 o
   5  14   1       11.59        9.34      1.27 o
   6  14   1      212.37      225.60      9.81 o
   7  14   1        1.99        1.13      0.59 o
  -6  15   1        9.79        7.08      1.27 o
  -5  15   1      190.60      214.89      3.31 o
  -4  15   1       12.79       14.15      1.75 o
  -3  15   1       27.00       27.79      1.64 o
  -2  15   1       46.37       51.36      1.91 o
  -1  15   1        8.17        6.28      0.68 o
   0  15   1       35.60       34.25      1.53 o
   1  15   1       10.98       10.67      1.29 o
   2  15   1       53.42       53.52      2.85 o
   3  15   1        4.67        4.57      0.85 o
   4  15   1       12.76       16.48      1.19 o
   5  15   1      137.98      158.40      6.00 o
   6  15   1       21.55       25.39      2.11 o
  -5  16   1       15.87       20.87      2.49 o
  -4  16   1       95.00      110.65      5.00 o
  -3  16   1       17.46       17.53      1.49 o
  -2  16   1       19.41       19.93      1.48 o
  -1  16   1       49.15       45.23      1.88 o
   0  16   1        2.29        3.85      0.72 o
   1  16   1        3.44        2.58      0.88 o
   2  16   1      572.63      620.15      7.27 o
   3  16   1       23.72       30.99      1.99 o
   4  16   1       12.27       12.95      1.61 o
   5  16   1        4.80        3.23      0.89 o
  -4  17   1        7.11        6.52      1.43 o
  -3  17   1        4.01        3.00      0.75 o
  -2  17   1       42.36       40.61      1.95 o
  -1  17   1       13.48       15.93      1.30 o
   0  17   1       21.39       27.75      1.26 o
   1  17   1       84.27       85.17      2.34 o
   2  17   1       72.80       79.86      2.65 o
   3  17   1        4.36        5.27      0.90 o
   4  17   1       34.39       33.56      3.16 o
  -2  18   1        0.40        3.83      0.68 o
  -1  18   1        1.00        3.34      0.57 o
   0  18   1       22.70       21.44      1.42 o
   1  18   1        3.02        3.74      1.31 o
   2  18   1       22.68       18.45      1.49 o
 -11   0   2       46.55       63.80      3.71 o
 -10   0   2      348.17      366.68      9.85 o
  -9   0   2      628.78      633.37     12.89 o
  -8   0   2      476.85      454.05      7.75 o
  -7   0   2       10.90        9.14      1.47 o
  -6   0   2      188.51      195.09     14.20 o
  -5   0   2      763.30      844.17     12.03 o
  -4   0   2       30.23       37.86      1.05 o
  -3   0   2     1377.75     1513.71      7.12 o
  -2   0   2    13126.71    14176.36   1449.25 o
  -1   0   2     2379.50     2613.85     17.21 o
   0   0   2     1165.15     1163.48     14.24 o
   1   0   2     2819.18     2646.37     29.32 o
   2   0   2     1350.44     1350.85      7.20 o
   3   0   2      712.55      886.48      6.26 o
   4   0   2      550.36      574.37     33.46 o
   5   0   2       59.65       62.11      6.33 o
   6   0   2      448.66      443.60     11.59 o
   7   0   2      147.42      141.66      5.91 o
   8   0   2       57.82       69.58      6.27 o
   9   0   2      106.17      117.58      4.54 o
  10   0   2       25.68       22.59      2.18 o
 -11   1   2        7.17       12.62      2.98 o
 -10   1   2       11.34       10.42      1.31 o
  -9   1   2        0.24        1.25      1.02 o
  -8   1   2        6.53        6.00      1.76 o
  -7   1   2        5.37        9.51      2.57 o
  -6   1   2      351.87      387.35     43.65 o
  -5   1   2      178.57      184.13     11.99 o
  -4   1   2      248.49      323.55      4.18 o
  -3   1   2     7380.89     7593.96     36.94 o
  -2   1   2     5865.15     6150.01     17.28 o
  -1   1   2      146.00      130.47      1.73 o
   0   1   2       15.35       20.77      1.03 o
   1   1   2      859.63      851.21      8.72 o
   2   1   2      480.99      441.17     11.46 o
   3   1   2        5.93        3.20      0.73 o
   4   1   2        8.40       12.43      1.17 o
   5   1   2       36.60       42.77      2.05 o
   6   1   2      118.57      121.01      3.49 o
   7   1   2      140.07      152.97      7.25 o
   8   1   2        3.69        4.44      0.84 o
   9   1   2        0.27        3.48      1.12 o
  10   1   2       28.93       27.68      1.94 o
 -11   2   2        5.94        3.77      1.46 o
 -10   2   2        0.57        4.30      1.01 o
  -9   2   2       30.99       27.99      2.01 o
  -8   2   2      251.82      245.21      5.55 o
  -7   2   2       41.39       38.01      2.30 o
  -6   2   2      371.85      383.83     21.08 o
  -5   2   2       99.29       77.95      2.88 o
  -4   2   2     1515.82     1582.22      9.57 o
  -2   2   2     5633.19     5989.51     59.68 o
  -1   2   2     2075.10     2095.70     16.32 o
   0   2   2     1744.28     1601.97      9.46 o
   1   2   2       96.38       97.58      1.53 o
   2   2   2        0.99        2.32      0.46 o
   3   2   2       97.74       87.65      3.56 o
   4   2   2      560.95      592.48      4.58 o
   5   2   2      669.96      657.58     16.62 o
   6   2   2       61.21       56.55      1.66 o
   7   2   2      418.44      415.65      8.22 o
   8   2   2        6.89        9.53      2.21 o
   9   2   2      323.83      355.52      7.09 o
  10   2   2       25.80       26.67      2.34 o
 -11   3   2        0.78        3.55      0.86 o
 -10   3   2       54.88       49.02      2.65 o
  -9   3   2       55.42       62.42      5.13 o
  -8   3   2        3.95        3.49      0.92 o
  -7   3   2      175.94      178.20      7.29 o
  -6   3   2      455.44      494.53     11.51 o
  -5   3   2      511.61      504.71      7.90 o
  -4   3   2     3765.47     3941.02     61.84 o
  -3   3   2        5.72        3.38      0.37 o
  -2   3   2      262.98      210.01      5.38 o
  -1   3   2       25.74       17.92      0.86 o
   0   3   2    13836.05    13364.84    357.94 o
   1   3   2      317.70      308.89      3.68 o
   2   3   2     2917.05     3122.05     57.27 o
   3   3   2       43.27       43.19      2.48 o
   4   3   2     1564.10     1674.42     14.39 o
   5   3   2     1174.92     1181.29     21.74 o
   6   3   2      510.33      527.64     12.49 o
   7   3   2       31.23       27.68      3.08 o
   8   3   2      127.84      123.34      3.67 o
   9   3   2      125.01      119.86      3.78 o
  10   3   2        2.07        2.83      1.14 o
 -11   4   2        5.65        4.70      1.83 o
 -10   4   2       33.66       32.93      5.55 o
  -9   4   2        2.18        6.22      1.13 o
  -8   4   2       98.52       97.06      4.50 o
  -7   4   2        4.68        6.08      1.15 o
  -6   4   2      129.39      118.65      4.09 o
  -5   4   2       25.29       20.99      1.09 o
  -4   4   2      485.92      473.16     11.67 o
  -3   4   2      825.82      842.88     14.77 o
  -2   4   2      201.89      247.66      4.12 o
  -1   4   2     3272.78     3339.72     59.56 o
   0   4   2     3212.15     3428.51      8.29 o
   1   4   2      671.21      696.59      8.15 o
   2   4   2     2441.21     2585.57     33.88 o
   3   4   2     2342.39     2621.44     35.46 o
   4   4   2       46.19       69.67      4.30 o
   5   4   2        1.34        4.98      2.71 o
   6   4   2      106.75      110.11      4.46 o
   7   4   2       84.74       84.28      4.56 o
   8   4   2        2.42        2.87      0.96 o
   9   4   2        0.29       -0.28      0.95 o
  10   4   2        5.07        4.15      1.28 o
 -11   5   2       16.92       21.19      3.63 o
 -10   5   2       22.49       25.57      2.94 o
  -9   5   2        7.32        9.02      1.38 o
  -8   5   2      145.35      155.45      3.45 o
  -7   5   2     1247.45     1229.85     56.79 o
  -6   5   2       11.23       10.06      0.97 o
  -5   5   2       99.42       78.11      2.70 o
  -4   5   2      126.11      144.25      9.35 o
  -3   5   2      259.14      263.07     14.19 o
  -2   5   2     1644.84     1777.77     10.69 o
  -1   5   2     2447.86     2694.28     14.93 o
   0   5   2      212.30      173.59      3.95 o
   1   5   2      922.21     1031.21     11.71 o
   2   5   2        8.05       21.53      3.49 o
   3   5   2      401.47      405.24      5.04 o
   4   5   2      120.56      102.14      2.49 o
   5   5   2       96.93      102.23      4.68 o
   6   5   2      823.59      866.50     30.08 o
   7   5   2        0.13        3.53      1.58 o
   8   5   2      575.86      594.68     16.11 o
   9   5   2      154.80      163.21     10.70 o
  10   5   2       13.95       21.97      3.96 o
 -10   6   2       60.12       64.40      3.86 o
  -9   6   2        4.62        5.51      1.09 o
  -8   6   2      494.48      515.70      7.79 o
  -7   6   2       24.10       25.86      2.30 o
  -6   6   2       41.85       38.46      1.97 o
  -5   6   2       65.68       66.63      2.13 o
  -4   6   2      121.99      124.72      2.67 o
  -3   6   2       18.19       27.67      2.00 o
  -2   6   2     1232.69     1399.74     22.75 o
  -1   6   2     1097.51     1182.52     25.15 o
   0   6   2     1490.92     1505.86      8.40 o
   1   6   2      559.76      574.30      9.57 o
   2   6   2       28.19       40.55      2.89 o
   3   6   2      207.04      212.41      5.90 o
   4   6   2       13.11       13.60      2.04 o
   5   6   2        0.24        0.45      1.25 o
   6   6   2       58.86       62.02      1.70 o
   7   6   2      581.25      620.53      9.79 o
   8   6   2       16.32       14.96      1.31 o
   9   6   2       23.71       21.77      3.43 o
 -10   7   2       17.97       14.83      2.59 o
  -9   7   2       75.35       81.75      3.65 o
  -8   7   2      892.97      914.38     16.84 o
  -7   7   2       27.51       31.78      3.30 o
  -6   7   2        4.28        1.94      0.87 o
  -5   7   2       57.64       53.49      2.16 o
  -4   7   2       14.06       14.70      1.11 o
  -3   7   2        5.32        7.04      0.71 o
  -2   7   2      340.80      346.76      5.93 o
  -1   7   2       22.57       22.12      1.42 o
   0   7   2     2600.93     2777.44    102.40 o
   1   7   2       30.13       33.86      1.93 o
   2   7   2        4.20        8.85      1.94 o
   3   7   2       27.55       21.30      2.58 o
   4   7   2       96.50       75.39      3.30 o
   5   7   2       12.05       14.70      1.20 o
   6   7   2      177.78      158.53      6.06 o
   7   7   2       72.85       73.40      2.57 o
   8   7   2        9.78       10.42      1.88 o
   9   7   2       10.57       12.84      1.77 o
 -10   8   2       15.78       16.68      2.39 o
  -9   8   2       69.27       64.90      8.14 o
  -8   8   2        5.43        4.33      1.00 o
  -7   8   2      217.54      227.20      6.66 o
  -6   8   2      284.18      280.40      3.39 o
  -5   8   2      475.74      469.24     18.40 o
  -4   8   2       29.26       32.80      2.05 o
  -3   8   2      310.66      316.24      8.78 o
  -2   8   2     1476.92     1667.21     60.22 o
  -1   8   2      489.43      478.39     12.10 o
   0   8   2      985.67     1042.23     15.15 o
   1   8   2      385.96      390.89     13.46 o
   2   8   2      205.70      199.74      9.00 o
   3   8   2       10.55        9.90      0.78 o
   4   8   2        1.40        2.90      1.53 o
   5   8   2       52.97       53.00      2.82 o
   6   8   2        0.75        1.27      0.62 o
   7   8   2        0.38        0.47      0.46 o
   8   8   2        1.95        1.92      2.04 o
   9   8   2        0.15        1.10      0.71 o
 -10   9   2       11.23       11.54      3.17 o
  -9   9   2       80.52       72.02      3.56 o
  -8   9   2        8.48        6.83      1.28 o
  -7   9   2      457.03      464.50      4.74 o
  -6   9   2       92.98       97.47      3.50 o
  -5   9   2        0.95        2.15      0.79 o
  -4   9   2       90.45       84.41      3.33 o
  -3   9   2     1036.85     1051.05     21.03 o
  -2   9   2      625.54      645.42     14.99 o
  -1   9   2       64.80       74.09      2.63 o
   0   9   2        0.22        3.50      0.47 o
   1   9   2      103.28      104.85      3.00 o
   2   9   2      111.98      107.12      4.34 o
   3   9   2      162.31      130.14      3.09 o
   4   9   2      403.46      384.50      6.86 o
   5   9   2       53.69       46.42      2.03 o
   6   9   2       42.99       37.06      1.54 o
   7   9   2        3.39        4.12      1.16 o
   8   9   2       36.10       28.22      1.81 o
   9   9   2       17.98       21.42      2.32 o
  -9  10   2       23.26       22.37      2.74 o
  -8  10   2        0.71        1.56      0.93 o
  -7  10   2       31.06       30.80      1.74 o
  -6  10   2       80.99       76.61      4.17 o
  -5  10   2       43.55       43.81      2.21 o
  -4  10   2       11.48        7.42      2.27 o
  -3  10   2        0.45        2.00      0.53 o
  -2  10   2      250.31      222.92      3.06 o
  -1  10   2        0.42        5.41      1.52 o
   0  10   2      171.27      157.16      2.97 o
   1  10   2      310.87      291.70      3.95 o
   2  10   2      198.60      194.50      4.99 o
   3  10   2       86.32       86.88      2.68 o
   4  10   2       37.66       32.16      2.65 o
   5  10   2      196.12      179.17      5.14 o
   6  10   2      128.58      111.85      3.34 o
   7  10   2        2.60        1.56      0.75 o
   8  10   2       11.49       14.02      1.87 o
  -9  11   2        9.79        6.69      2.07 o
  -8  11   2        6.61        7.93      1.19 o
  -7  11   2      244.36      254.01      4.96 o
  -6  11   2      107.70      110.92      2.49 o
  -5  11   2        0.02        2.42      0.69 o
  -4  11   2        1.09        2.91      0.67 o
  -3  11   2      373.37      355.30      2.84 o
  -2  11   2       85.73       83.18      3.27 o
  -1  11   2       90.05       79.21      3.43 o
   0  11   2      133.60      134.96      3.67 o
   1  11   2      512.56      476.93      6.64 o
   2  11   2        5.64        7.53      0.96 o
   3  11   2      143.95      139.84      2.52 o
   4  11   2      275.74      260.11     10.75 o
   5  11   2       84.80       76.97      2.85 o
   6  11   2      151.25      142.60      4.70 o
   7  11   2       10.93        8.62      1.07 o
   8  11   2       41.35       33.74      6.48 o
  -8  12   2        4.71        6.64      2.23 o
  -7  12   2       14.68       12.59      0.85 o
  -6  12   2      114.46      119.01      3.99 o
  -5  12   2      152.61      146.44      2.59 o
  -4  12   2        5.45        4.47      1.14 o
  -3  12   2       65.63       56.58      3.15 o
  -2  12   2      264.49      264.81      2.58 o
  -1  12   2       91.07       89.21      1.85 o
   0  12   2       21.23       20.85      1.50 o
   1  12   2       43.97       39.86      1.64 o
   2  12   2      373.83      355.20      5.35 o
   3  12   2      204.14      188.95      9.00 o
   4  12   2       24.62       20.66      2.08 o
   5  12   2       28.43       23.99      3.54 o
   6  12   2       33.78       37.95      1.80 o
   7  12   2       41.65       40.83      2.73 o
  -8  13   2       21.16       24.34      3.71 o
  -7  13   2        3.83        2.58      1.13 o
  -6  13   2      110.49      120.23      3.51 o
  -5  13   2       43.46       33.20      2.67 o
  -4  13   2       65.68       60.43      3.92 o
  -3  13   2       24.57       23.66      1.52 o
  -2  13   2        3.06        5.36      0.65 o
  -1  13   2        6.59        5.45      1.08 o
   0  13   2       82.26       75.40      3.29 o
   1  13   2        0.11        5.32      3.43 o
   2  13   2        9.59        7.95      1.78 o
   3  13   2      362.29      362.82      5.27 o
   4  13   2       23.69       19.81      1.95 o
   5  13   2       79.45       85.42      2.31 o
   6  13   2       71.31       69.21      2.96 o
   7  13   2       14.86       19.09      1.88 o
  -7  14   2      117.45      133.79      5.04 o
  -6  14   2       15.17       19.54      2.11 o
  -5  14   2       35.05       38.49      2.38 o
  -4  14   2       79.46       73.12      3.90 o
  -3  14   2      105.55      104.83      2.16 o
  -2  14   2        1.86        4.54      0.57 o
  -1  14   2       53.50       45.64      1.69 o
   0  14   2        8.40        8.96      1.09 o
   1  14   2        3.75        4.69      0.68 o
   2  14   2       66.74       60.96      2.40 o
   3  14   2       29.49       27.53      1.50 o
   4  14   2       41.31       39.33      1.94 o
   5  14   2        7.83        4.99      1.06 o
   6  14   2       68.18       62.79      3.34 o
  -6  15   2      165.88      176.80      6.64 o
  -5  15   2       25.24       28.43      1.71 o
  -4  15   2        1.33        1.99      0.70 o
  -3  15   2       16.90       18.15      1.03 o
  -2  15   2        0.04        2.21      0.77 o
  -1  15   2       88.93       89.99      2.61 o
   0  15   2       17.41       15.16      1.25 o
   1  15   2      152.94      156.51      3.68 o
   2  15   2      108.55      107.23      4.62 o
   3  15   2        6.13        6.61      0.94 o
   4  15   2       21.47       19.57      2.03 o
   5  15   2        9.53       12.22      2.52 o
  -5  16   2       15.57       14.16      1.82 o
  -4  16   2       59.10       60.61      2.50 o
  -3  16   2       67.94       71.82      2.37 o
  -2  16   2       32.20       27.84      1.51 o
  -1  16   2       20.30       16.82      1.00 o
   0  16   2        4.37        2.97      0.96 o
   1  16   2      131.38      143.57      4.36 o
   2  16   2        7.14        7.61      1.48 o
   3  16   2      162.60      181.92      3.37 o
   4  16   2       41.49       39.40      4.02 o
  -4  17   2       64.03       64.02      2.60 o
  -3  17   2       21.70       13.40      1.29 o
  -2  17   2        1.02        1.76      0.64 o
  -1  17   2       14.18       14.23      1.13 o
   0  17   2        0.00        2.23      0.50 o
   1  17   2       51.79       46.11      2.36 o
   2  17   2        0.01        1.64      1.52 o
   3  17   2      267.26      306.94      7.81 o
  -2  18   2        1.05        3.03      0.67 o
  -1  18   2        3.30        3.64      0.87 o
   0  18   2        1.56        4.00      1.09 o
   1  18   2       29.67       30.12      2.07 o
 -11   1   3        3.21        2.91      1.32 o
 -10   1   3       13.56       14.99      2.01 o
  -9   1   3       28.86       29.91      3.04 o
  -8   1   3       16.14       17.06      4.84 o
  -7   1   3      281.81      282.67      5.56 o
  -6   1   3       83.12       85.39      5.36 o
  -5   1   3      306.76      324.78      4.57 o
  -4   1   3     1666.62     1720.31     14.97 o
  -3   1   3      186.13      194.93      3.67 o
  -2   1   3     1285.69     1346.41     10.18 o
  -1   1   3        5.81        2.73      0.21 o
   0   1   3     3021.78     3039.28     15.84 o
   1   1   3     1090.44     1152.69     19.56 o
   2   1   3       39.97       34.35      1.74 o
   3   1   3     1715.42     1776.08     44.96 o
   4   1   3      345.23      363.62      6.65 o
   5   1   3        0.63        1.99      1.06 o
   6   1   3      571.44      577.31     17.00 o
   7   1   3      118.98      133.10      4.20 o
   8   1   3        8.57        7.86      1.02 o
   9   1   3       13.98       13.94      2.77 o
  10   1   3       13.83       11.76      1.73 o
 -11   2   3        1.91        2.92      2.92 o
 -10   2   3       56.23       55.93      3.09 o
  -9   2   3       17.82       16.29      2.04 o
  -8   2   3       40.92       38.10      3.60 o
  -7   2   3       22.15       21.32      2.17 o
  -6   2   3        0.61        0.31      0.58 o
  -5   2   3     2348.67     2671.92     67.99 o
  -4   2   3     1379.28     1459.39     15.98 o
  -3   2   3      241.83      219.04      3.57 o
  -2   2   3     2046.80     2066.97      4.34 o
  -1   2   3     1739.90     1833.43     13.71 o
   0   2   3      416.05      433.36      3.87 o
   1   2   3     2007.81     1987.80      4.57 o
   2   2   3     1592.35     1619.27      6.15 o
   3   2   3      140.84      131.62      8.83 o
   4   2   3      138.55      123.43      3.20 o
   5   2   3      284.26      254.77      7.99 o
   6   2   3       57.77       57.07      2.50 o
   7   2   3        6.30        7.60      1.36 o
   8   2   3        1.50        3.63      0.96 o
   9   2   3      265.52      309.64      6.58 o
  10   2   3        0.52        2.39      1.82 o
 -11   3   3       33.98       36.48      3.17 o
 -10   3   3        4.10        6.81      1.78 o
  -9   3   3       26.21       25.28      4.40 o
  -8   3   3       35.67       30.52      3.91 o
  -7   3   3       16.75       12.54      2.91 o
  -6   3   3     1055.72     1068.65     29.19 o
  -5   3   3      872.71      836.99     14.57 o
  -4   3   3     1449.75     1449.13     23.44 o
  -3   3   3       52.26       52.16      2.14 o
  -2   3   3      153.69      136.32      1.94 o
  -1   3   3       39.92       40.75      1.07 o
   0   3   3      610.47      636.02     14.16 o
   1   3   3      240.36      247.58      4.38 o
   2   3   3     1305.09     1412.91     19.44 o
   3   3   3       56.35       59.63      3.98 o
   4   3   3       31.66       35.98      1.96 o
   5   3   3        2.23        2.79      1.26 o
   6   3   3        1.99        2.94      0.64 o
   7   3   3      175.43      183.70      3.27 o
   8   3   3       18.52       17.22      1.60 o
   9   3   3      102.96      119.80      3.31 o
 -11   4   3       10.68       14.03      2.41 o
 -10   4   3       14.44       10.60      1.98 o
  -9   4   3       59.23       49.55      2.97 o
  -8   4   3       30.51       30.28      2.89 o
  -7   4   3        3.39        3.88      0.48 o
  -6   4   3        2.29        5.16      0.55 o
  -5   4   3     1627.06     1620.06     45.67 o
  -4   4   3      940.11      992.15     20.52 o
  -3   4   3      241.83      253.62     16.71 o
  -2   4   3     1070.82     1026.75      3.81 o
  -1   4   3      508.09      477.56      2.72 o
   0   4   3      608.36      661.74      9.83 o
   2   4   3       63.41       66.05      2.60 o
   3   4   3       19.23       27.54      1.91 o
   4   4   3      155.97      155.22      2.87 o
   5   4   3        2.59        4.39      2.21 o
   6   4   3       18.40       15.42      1.47 o
   7   4   3       70.97       66.78      3.93 o
   8   4   3       23.71       25.77      2.39 o
   9   4   3      225.01      207.23      8.87 o
 -11   5   3       65.04       82.43      4.32 o
 -10   5   3       96.76      100.89      4.04 o
  -9   5   3       52.34       51.11      5.26 o
  -8   5   3      138.84      124.84      7.48 o
  -7   5   3       27.79       24.92      2.58 o
  -6   5   3       60.46       56.28      2.14 o
  -5   5   3      338.75      298.62     16.85 o
  -4   5   3     2261.57     2242.42     85.49 o
  -3   5   3       60.77       53.46      3.30 o
  -2   5   3      489.44      545.07     17.06 o
  -1   5   3      933.97      953.14      9.36 o
   0   5   3       24.97       34.89      1.33 o
   1   5   3      883.54      991.55     18.53 o
   2   5   3     1354.90     1496.98     28.74 o
   3   5   3      655.70      669.30     18.07 o
   4   5   3      120.45      117.27      7.71 o
   5   5   3        3.16        4.60      3.61 o
   6   5   3       10.35       11.44      2.03 o
   7   5   3      261.96      260.46      5.14 o
   8   5   3       81.59       85.45      9.33 o
   9   5   3        2.99        2.60      1.99 o
 -10   6   3        5.03        2.38      1.73 o
  -9   6   3      269.16      259.70      8.27 o
  -8   6   3       36.09       33.06      7.61 o
  -7   6   3      823.35      866.99     16.17 o
  -6   6   3        0.88        3.28      2.22 o
  -5   6   3      338.67      330.93     12.59 o
  -4   6   3       46.56       53.10      4.54 o
  -3   6   3       15.54       16.98      1.57 o
  -2   6   3      340.01      338.77      6.78 o
  -1   6   3       59.17       60.56      3.53 o
   0   6   3     2334.29     2513.41     54.81 o
   1   6   3        8.52        7.53      1.34 o
   2   6   3      508.08      524.46     19.68 o
   3   6   3      268.88      286.75      9.45 o
   4   6   3      169.84      162.32      2.75 o
   5   6   3       38.49       32.22      1.30 o
   6   6   3      668.56      622.54     13.84 o
   7   6   3      139.27      137.41      4.44 o
   8   6   3      293.70      328.62     11.41 o
   9   6   3        0.43        4.56      2.21 o
 -10   7   3       25.37       24.34      2.82 o
  -9   7   3       63.85       47.66      3.58 o
  -8   7   3       23.50       19.24      3.38 o
  -7   7   3      131.09      134.56      6.99 o
  -6   7   3        0.07        1.47      0.42 o
  -5   7   3        9.90        7.29      0.75 o
  -4   7   3        3.49        5.40      1.48 o
  -3   7   3      210.85      190.11      6.36 o
  -2   7   3       64.81       78.35      3.52 o
  -1   7   3      623.42      684.55     19.86 o
   0   7   3     3048.44     3207.12    113.37 o
   1   7   3     1636.95     1566.91     45.16 o
   2   7   3      192.23      183.73      3.60 o
   3   7   3      442.78      406.80     10.40 o
   4   7   3       40.18       37.40      1.41 o
   5   7   3        0.09        2.22      0.87 o
   6   7   3      109.97       90.04      8.16 o
   7   7   3       35.67       36.97      2.40 o
   8   7   3        4.86        8.77      1.85 o
   9   7   3        0.00        1.93      0.93 o
 -10   8   3        0.00        2.50      2.28 o
  -9   8   3       40.45       28.38      3.08 o
  -7   8   3      100.34      111.36      4.44 o
  -6   8   3       18.05       16.37      1.25 o
  -5   8   3      107.56      107.26      2.60 o
  -4   8   3      175.79      147.10      6.92 o
  -3   8   3      604.62      592.20     13.63 o
  -2   8   3        0.30        1.54      0.35 o
  -1   8   3      420.36      428.19     10.55 o
   0   8   3      415.86      400.72      7.63 o
   1   8   3        0.92        1.16      1.06 o
   2   8   3       45.13       45.70      2.06 o
   3   8   3        1.15        4.22      0.61 o
   4   8   3        0.72        3.12      1.03 o
   5   8   3      149.95      139.77      4.50 o
   6   8   3       72.02       68.51      2.28 o
   7   8   3        0.86        1.30      0.60 o
   8   8   3       95.32      101.81      2.87 o
   9   8   3        7.47        5.85      4.04 o
 -10   9   3       20.02       10.36      3.01 o
  -9   9   3       19.44       21.25      3.69 o
  -8   9   3      425.46      449.83     12.73 o
  -7   9   3       72.63       76.24      2.74 o
  -6   9   3      786.55      784.32     12.27 o
  -5   9   3      164.83      167.59      5.51 o
  -4   9   3       83.54       77.97      2.50 o
  -3   9   3        3.82        6.27      0.79 o
  -2   9   3      140.22      167.44      3.00 o
  -1   9   3      167.59      172.02      2.98 o
   0   9   3      702.42      697.82     14.20 o
   1   9   3        6.40        6.44      0.68 o
   2   9   3        5.76        6.38      0.78 o
   3   9   3        2.07        3.71      2.15 o
   4   9   3      360.03      356.44     10.05 o
   5   9   3       40.57       43.65      2.10 o
   6   9   3       44.32       41.64      1.90 o
   7   9   3       44.05       48.03      2.28 o
   8   9   3        8.38        5.77      2.93 o
  -9  10   3      132.22      138.76      4.30 o
  -8  10   3       18.04       14.80      1.45 o
  -7  10   3      326.76      336.62      4.77 o
  -6  10   3      485.96      491.27      8.62 o
  -5  10   3      226.07      209.28      4.63 o
  -4  10   3       52.19       53.45      3.04 o
  -3  10   3       41.72       41.60      3.48 o
  -2  10   3      292.78      278.75      5.00 o
  -1  10   3       16.22       21.53      1.21 o
   0  10   3        1.38        3.95      0.46 o
   1  10   3     1696.01     1621.00     43.39 o
   2  10   3       89.17       82.33      3.20 o
   3  10   3      926.21      885.67     13.50 o
   4  10   3      497.80      486.52      7.89 o
   5  10   3        1.71        2.88      0.74 o
   6  10   3      271.42      262.71      8.42 o
   7  10   3        1.60        1.25      1.00 o
   8  10   3      212.64      241.20      6.87 o
  -9  11   3        0.19        2.73      1.82 o
  -8  11   3        4.17        2.94      1.64 o
  -7  11   3        6.63        5.33      0.77 o
  -6  11   3       21.76       21.01      1.32 o
  -5  11   3      130.33      137.95      5.94 o
  -4  11   3      102.28       96.63      3.21 o
  -3  11   3        4.37        7.19      0.74 o
  -2  11   3       80.24       90.04      2.47 o
  -1  11   3        3.77        6.31      0.94 o
   0  11   3      694.67      682.69     10.71 o
   1  11   3      751.71      731.74      8.76 o
   2  11   3      417.11      418.51      3.92 o
   3  11   3      717.75      726.54     15.08 o
   4  11   3      252.98      247.00      5.06 o
   5  11   3       90.90       91.31      3.59 o
   6  11   3        1.06        1.23      1.04 o
   7  11   3       13.88       18.21      2.02 o
  -8  12   3        4.59        5.58      2.24 o
  -7  12   3       29.19       28.91      1.70 o
  -6  12   3       17.58       15.28      2.17 o
  -5  12   3        0.50        1.10      0.53 o
  -4  12   3       85.42       72.75      2.77 o
  -3  12   3       14.93       11.17      1.22 o
  -2  12   3        2.96        4.90      0.63 o
  -1  12   3        1.50        2.79      0.53 o
   0  12   3        0.12        0.70      1.17 o
   1  12   3      878.45      877.16     23.24 o
   2  12   3      107.42      118.05      9.86 o
   3  12   3       37.08       42.09      2.01 o
   4  12   3      259.65      263.25      5.00 o
   5  12   3       11.51       11.71      2.48 o
   6  12   3        1.03        1.81      0.70 o
   7  12   3        3.28        3.51      0.79 o
  -8  13   3        2.26        2.46      1.68 o
  -7  13   3       77.68       77.90      3.90 o
  -6  13   3      118.94      126.86      3.92 o
  -5  13   3       23.74       24.61      4.04 o
  -4  13   3        1.09        2.22      0.69 o
  -3  13   3      210.32      196.96      4.25 o
  -2  13   3       25.67       26.13      1.54 o
  -1  13   3       10.37        7.66      1.31 o
   0  13   3        8.08        6.96      1.14 o
   1  13   3       99.40       98.50      3.76 o
   2  13   3      113.49      109.25      5.22 o
   3  13   3        4.72        3.41      0.68 o
   4  13   3       96.91       92.53      2.78 o
   5  13   3       21.16       14.63      0.98 o
   6  13   3        7.90       10.43      1.54 o
  -7  14   3        4.68        6.04      1.27 o
  -6  14   3      253.61      253.60      3.71 o
  -5  14   3       28.88       25.08      1.58 o
  -4  14   3      236.39      236.48      3.58 o
  -3  14   3      414.00      413.79      5.36 o
  -2  14   3       37.66       38.28      1.42 o
  -1  14   3       67.42       69.37      2.04 o
   0  14   3       11.86       12.33      1.07 o
   1  14   3        3.57        3.76      0.73 o
   2  14   3        2.65        3.09      1.57 o
   3  14   3       18.38       17.14      1.87 o
   4  14   3        2.68        3.27      1.17 o
   5  14   3        6.46        5.13      1.04 o
   6  14   3        0.37        0.87      0.64 o
  -6  15   3       15.68       14.54      1.51 o
  -5  15   3       68.81       66.84      3.69 o
  -4  15   3      198.44      198.14      3.41 o
  -3  15   3        1.92        3.80      0.70 o
  -2  15   3       66.47       70.15      2.59 o
  -1  15   3       34.87       41.37      1.77 o
   0  15   3      208.64      226.90      3.78 o
   1  15   3      114.30      104.35      3.28 o
   2  15   3       69.87       72.04      2.37 o
   3  15   3       27.94       28.54      2.07 o
   4  15   3        9.64        9.08      1.67 o
   5  15   3       52.09       51.27      3.11 o
  -5  16   3        2.56        4.12      1.56 o
  -4  16   3        1.76        3.14      0.95 o
  -3  16   3        2.40        3.21      0.65 o
  -2  16   3       38.47       31.65      1.45 o
  -1  16   3       57.26       62.34      2.06 o
   0  16   3        3.17        2.61      0.65 o
   1  16   3      131.24      146.81      2.93 o
   2  16   3      130.75      131.40      3.85 o
   3  16   3       31.73       27.42      2.00 o
   4  16   3       56.54       49.99      2.71 o
  -4  17   3       15.21       13.57      2.21 o
  -3  17   3        6.40        5.28      0.93 o
  -2  17   3       40.90       36.89      2.55 o
  -1  17   3      141.80      168.70      3.69 o
   0  17   3      110.04      111.58      3.10 o
   1  17   3       31.25       27.72      2.07 o
   2  17   3       46.44       55.42      2.77 o
  -1  18   3      141.19      155.77      3.10 o
 -11   0   4       22.88       15.12      2.35 o
 -10   0   4        0.09        2.25      2.26 o
  -9   0   4       33.82       27.12      2.31 o
  -8   0   4       44.72       37.53      2.81 o
  -7   0   4        8.59        6.43      1.43 o
  -6   0   4      605.54      543.50      7.52 o
  -5   0   4        2.92        1.50      0.40 o
  -4   0   4      185.53      163.39      3.80 o
  -3   0   4       45.84       50.49      2.16 o
  -2   0   4       77.68       82.20      1.49 o
  -1   0   4        0.30        0.81      0.34 o
   0   0   4      303.75      314.39      6.06 o
   1   0   4     1743.98     1970.26     58.53 o
   2   0   4     2889.61     3096.06     29.74 o
   3   0   4      262.25      273.24     10.29 o
   4   0   4      101.05       90.39      8.20 o
   5   0   4      299.27      275.25     11.48 o
   6   0   4      393.45      391.40     11.83 o
   7   0   4      450.12      458.88      7.97 o
   8   0   4        0.71        4.94      1.89 o
   9   0   4        4.38        3.38      2.35 o
 -11   1   4        4.97        3.49      1.33 o
 -10   1   4       19.68       16.97      1.89 o
  -9   1   4      140.26      141.63      9.04 o
  -8   1   4      237.34      211.84      4.10 o
  -7   1   4      140.58      123.60      3.61 o
  -6   1   4      157.57      140.58      1.48 o
  -5   1   4      223.73      197.29      2.62 o
  -4   1   4     1086.36     1209.92      8.47 o
  -3   1   4       54.79       66.44      1.25 o
  -2   1   4      914.79      942.88      9.09 o
  -1   1   4       18.62       15.30      0.60 o
   0   1   4      720.02      770.37     10.99 o
   1   1   4      915.27      903.33     12.17 o
   2   1   4     1094.79     1115.51     11.02 o
   3   1   4        5.02        6.83      1.96 o
   4   1   4        3.59        4.34      0.60 o
   5   1   4       52.64       47.57      3.16 o
   6   1   4      348.57      340.00      7.46 o
   7   1   4      676.70      657.38     32.08 o
   8   1   4      154.37      159.95      4.47 o
   9   1   4      122.59      157.56      7.69 o
 -11   2   4       20.60       15.25      2.34 o
 -10   2   4      105.28       96.78      3.43 o
  -9   2   4        1.70        3.52      1.43 o
  -8   2   4       16.92        9.97      1.77 o
  -7   2   4      205.34      184.84      4.93 o
  -6   2   4       16.27       12.54      0.67 o
  -5   2   4     3238.74     3379.28     55.21 o
  -4   2   4      110.73      123.84      3.73 o
  -3   2   4      594.99      659.69      4.70 o
  -2   2   4      316.94      343.31      5.40 o
  -1   2   4        0.12        1.44      0.38 o
   0   2   4     1908.24     1972.72     11.72 o
   1   2   4      118.32      116.20      2.21 o
   2   2   4       92.75       98.85      4.03 o
   3   2   4       61.29       53.08      4.99 o
   4   2   4      157.03      133.73      3.11 o
   5   2   4      286.05      256.36      4.88 o
   6   2   4      359.82      361.04      5.66 o
   7   2   4      353.13      374.06      7.35 o
   8   2   4       20.79       20.65      1.37 o
   9   2   4        0.54        2.82      0.94 o
 -11   3   4       64.01       74.65      2.72 o
 -10   3   4        4.86        6.21      1.73 o
  -9   3   4       57.35       34.40      1.90 o
  -8   3   4      156.22      154.20      9.61 o
  -7   3   4      124.68      129.03      3.31 o
  -6   3   4      282.29      273.66      3.83 o
  -5   3   4      173.16      164.83      4.08 o
  -4   3   4     1723.34     1928.21     18.81 o
  -3   3   4      557.15      636.21      5.42 o
  -2   3   4       77.04       66.11      4.02 o
  -1   3   4      353.76      306.85      4.36 o
   0   3   4     2786.74     2800.89     32.75 o
   1   3   4       33.31       27.28      1.76 o
   2   3   4      343.68      309.90      5.79 o
   3   3   4      374.08      381.22     16.84 o
   4   3   4       25.41       24.73      2.71 o
   5   3   4        2.70        8.48      2.56 o
   6   3   4      735.94      690.59      9.44 o
   7   3   4       82.91       85.47      4.23 o
   8   3   4        8.86        8.17      1.77 o
   9   3   4       15.53       18.42      1.90 o
 -11   4   4        2.19        5.02      2.13 o
 -10   4   4        0.59        1.74      1.59 o
  -9   4   4       11.34        4.94      0.94 o
  -8   4   4      176.71      179.08      5.99 o
  -7   4   4      104.95      112.57      3.90 o
  -6   4   4       12.64       11.53      1.20 o
  -5   4   4        9.58       14.51      0.98 o
  -4   4   4       93.75      105.67      3.66 o
  -3   4   4       55.98       40.32      2.33 o
  -2   4   4       28.80       40.80      2.92 o
  -1   4   4     1888.02     2039.48     28.92 o
   0   4   4      541.25      567.73     17.41 o
   1   4   4       99.40      102.81      2.88 o
   2   4   4       42.46       44.82      2.42 o
   3   4   4      883.72      936.33     26.90 o
   4   4   4       11.36        8.64      1.22 o
   5   4   4       94.58       90.44      2.42 o
   6   4   4       38.29       31.89      3.19 o
   7   4   4        6.93        3.94      1.04 o
   8   4   4        0.51        2.88      1.06 o
   9   4   4       13.18       15.10      2.56 o
 -11   5   4      138.87      140.24      5.63 o
 -10   5   4       72.73       71.58      3.78 o
  -9   5   4        9.00        8.83      2.04 o
  -8   5   4       95.00       97.30      4.49 o
  -7   5   4       64.49       68.16      3.63 o
  -6   5   4      471.69      477.41     11.84 o
  -5   5   4       25.42       25.96      2.95 o
  -4   5   4        3.06        6.19      0.65 o
  -3   5   4      248.69      246.61      6.21 o
  -2   5   4      133.84      162.60      2.78 o
  -1   5   4      710.69      738.76     10.02 o
   0   5   4       66.51       70.58      1.58 o
   1   5   4      277.77      274.92      5.54 o
   2   5   4      208.24      227.78      5.39 o
   3   5   4      197.63      195.86      3.54 o
   4   5   4       57.59       65.85      2.54 o
   5   5   4       19.28       12.11      2.90 o
   6   5   4       27.90       20.42      1.78 o
   7   5   4      119.35      124.27      3.27 o
   8   5   4       22.86       24.48      3.98 o
   9   5   4       10.63       10.53      2.07 o
 -11   6   4        3.94        4.42      1.75 o
 -10   6   4      249.73      228.51     16.29 o
  -9   6   4       20.07       19.75      3.10 o
  -8   6   4        4.46        4.87      0.90 o
  -7   6   4       82.55       85.59      2.04 o
  -6   6   4        7.52        7.19      0.68 o
  -5   6   4      102.99      118.21      4.22 o
  -4   6   4       51.01       43.23      2.09 o
  -3   6   4      357.27      395.24      9.99 o
  -2   6   4      168.59      174.86      4.28 o
  -1   6   4      506.63      535.63      7.88 o
   1   6   4      243.51      240.27      5.02 o
   2   6   4      132.58      116.55      5.07 o
   3   6   4        0.01        2.05      0.54 o
   4   6   4        3.02        5.19      0.63 o
   5   6   4      557.84      508.53      8.32 o
   6   6   4      250.16      254.14      5.70 o
   7   6   4       11.85        8.39      1.48 o
   8   6   4       15.06       16.18      2.97 o
   9   6   4        0.51       -0.43      0.81 o
 -10   7   4      180.53      201.48      4.70 o
  -9   7   4      104.81       91.19      3.90 o
  -8   7   4        0.24        1.14      0.33 o
  -7   7   4        0.00        1.15      0.42 o
  -6   7   4      280.80      275.16     11.93 o
  -5   7   4       13.62       15.22      2.33 o
  -4   7   4      228.95      217.33      5.69 o
  -3   7   4      297.50      304.53      3.74 o
  -2   7   4       96.44       91.91      4.47 o
  -1   7   4      111.76      115.87      2.51 o
   0   7   4      565.65      566.33     10.76 o
   1   7   4        0.00        1.72      0.30 o
   2   7   4      320.34      322.81      8.58 o
   3   7   4      371.48      356.70     10.16 o
   4   7   4       31.88       32.25      2.18 o
   5   7   4       52.58       40.98      2.03 o
   6   7   4      214.14      215.57      6.56 o
   7   7   4        4.22        2.83      1.15 o
   8   7   4       44.15       38.38      3.11 o
 -10   8   4        6.22        5.37      2.15 o
  -9   8   4        0.11        3.98      1.89 o
  -8   8   4       18.30       12.70      2.22 o
  -7   8   4      212.10      228.42      5.63 o
  -6   8   4       37.78       41.90      1.15 o
  -5   8   4        0.50        0.90      0.99 o
  -4   8   4      104.52      120.76      3.33 o
  -3   8   4       24.47       30.43      1.57 o
  -2   8   4       55.74       61.07      2.83 o
  -1   8   4     1247.62     1285.49     32.62 o
   0   8   4        3.84        2.41      0.50 o
   1   8   4       24.26       27.62      1.44 o
   2   8   4      121.23      124.36      3.98 o
   3   8   4        5.16        4.95      0.59 o
   4   8   4       96.87       88.43      3.16 o
   5   8   4        2.84        4.08      0.99 o
   6   8   4       47.00       49.74      6.73 o
   7   8   4       61.38       52.97      2.23 o
   8   8   4       72.53       77.19      3.15 o
 -10   9   4        2.37        1.41      1.64 o
  -9   9   4        3.50        4.13      2.27 o
  -8   9   4      110.93      111.42      4.57 o
  -7   9   4       16.07       16.68      0.91 o
  -6   9   4        0.03        8.13      8.97 o
  -5   9   4        0.08        2.05      0.62 o
  -4   9   4      199.04      191.69      7.56 o
  -3   9   4       24.76       24.74      1.33 o
  -2   9   4      166.03      170.89      3.79 o
  -1   9   4      200.84      199.57      3.82 o
   0   9   4      551.48      510.01     12.56 o
   1   9   4      915.18      849.29     29.99 o
   2   9   4       30.56       27.82      1.58 o
   3   9   4      256.24      250.68     10.01 o
   4   9   4      132.94      130.24      5.33 o
   5   9   4        1.57        1.86      0.43 o
   6   9   4       77.64       76.47      2.58 o
   7   9   4      447.86      448.06      4.87 o
   8   9   4       10.53       10.04      2.50 o
  -9  10   4       23.56       30.03      4.02 o
  -8  10   4      184.82      195.80      5.70 o
  -7  10   4       69.71       64.97      4.21 o
  -6  10   4      299.50      314.51      5.69 o
  -5  10   4      516.15      519.33      9.87 o
  -4  10   4        9.59        8.86      0.91 o
  -3  10   4        9.97        7.67      1.03 o
  -2  10   4        1.65        2.57      1.84 o
  -1  10   4       25.47       25.98      2.53 o
   0  10   4     1094.91     1079.38     32.72 o
   1  10   4        9.50        8.40      2.99 o
   2  10   4       60.26       59.67      4.18 o
   3  10   4        4.19        1.05      1.25 o
   4  10   4       16.75       12.25      1.86 o
   5  10   4        9.76        8.77      1.05 o
   6  10   4        0.02        1.46      0.53 o
   7  10   4      310.09      300.78     15.18 o
  -9  11   4       19.50       23.17      3.48 o
  -8  11   4       48.07       48.64      5.88 o
  -7  11   4       29.53       22.09      2.96 o
  -6  11   4      109.76      116.45      6.03 o
  -5  11   4      354.68      350.06      4.80 o
  -4  11   4        9.68       12.58      2.84 o
  -3  11   4        8.56        7.43      0.79 o
  -2  11   4        2.86        3.35      0.64 o
  -1  11   4      226.73      228.48      5.23 o
   0  11   4     2771.03     2763.79     68.14 o
   1  11   4       91.62       89.25      3.96 o
   2  11   4     1082.60     1093.86     22.69 o
   3  11   4        9.33        8.89      0.88 o
   4  11   4        1.94        4.17      0.98 o
   5  11   4        0.00        1.68      0.66 o
   6  11   4       24.50       22.74      2.12 o
   7  11   4        7.65        4.55      2.17 o
  -8  12   4        0.29        2.51      1.76 o
  -7  12   4      586.49      601.83      6.79 o
  -6  12   4       77.63       73.86      2.50 o
  -5  12   4        3.78        5.11      0.97 o
  -4  12   4       32.36       34.27      1.99 o
  -3  12   4       71.08       55.08      2.18 o
  -2  12   4      299.65      308.00      6.72 o
  -1  12   4        8.44        8.34      1.05 o
   0  12   4      197.92      189.60      6.17 o
   1  12   4      105.50      110.92      5.15 o
   2  12   4      603.91      598.96      6.56 o
   3  12   4       19.87       20.90      1.18 o
   4  12   4       47.77       46.39      2.53 o
   5  12   4        1.43        2.67      0.69 o
   6  12   4        1.28        5.28      1.11 o
  -8  13   4      110.85      107.26      9.56 o
  -7  13   4       96.41      103.73      3.12 o
  -6  13   4       62.31       60.85      2.04 o
  -5  13   4        7.23        8.36      1.59 o
  -4  13   4        0.26        1.45      0.98 o
  -3  13   4        0.00        2.83      0.87 o
  -2  13   4      114.82      116.08      3.57 o
  -1  13   4      639.50      649.63      6.82 o
   0  13   4      163.23      144.45      3.04 o
   1  13   4       88.50       88.65      3.02 o
   2  13   4      168.11      167.25      5.68 o
   3  13   4      271.19      269.49      7.41 o
   4  13   4       19.11       20.34      2.02 o
   5  13   4      115.45      129.92      3.83 o
   6  13   4        0.05        1.73      0.76 o
  -7  14   4       13.27       11.97      1.94 o
  -6  14   4      100.04      104.63      2.43 o
  -5  14   4       18.12       13.84      1.34 o
  -4  14   4       76.91       69.98      2.93 o
  -3  14   4        4.49        6.52      0.76 o
  -2  14   4        3.66        5.94      0.65 o
  -1  14   4       48.18       51.12      2.46 o
   0  14   4       16.47       11.64      1.28 o
   1  14   4       20.49       16.32      1.56 o
   2  14   4       81.37       85.82      3.17 o
   3  14   4       13.93       13.11      0.98 o
   4  14   4       10.98        9.34      2.13 o
   5  14   4        2.13        0.97      1.23 o
  -6  15   4      171.29      183.22      5.62 o
  -5  15   4       69.95       71.23      2.98 o
  -4  15   4       36.33       41.97      1.77 o
  -3  15   4       25.04       22.90      1.26 o
  -2  15   4        1.49        2.05      0.81 o
  -1  15   4        5.11        5.56      0.78 o
   0  15   4       44.11       46.54      2.68 o
   1  15   4       77.09       75.18      2.64 o
   2  15   4       15.76       12.25      1.82 o
   3  15   4        0.28        2.03      1.04 o
   4  15   4        0.21        1.33      2.01 o
  -5  16   4       10.27       13.14      2.92 o
  -4  16   4       47.14       43.25      2.42 o
  -3  16   4        1.32        2.30      1.09 o
  -2  16   4       13.65       14.07      1.13 o
  -1  16   4       33.05       40.51      2.11 o
   0  16   4        6.75        7.86      0.96 o
   1  16   4       94.67       91.73      2.93 o
   2  16   4        0.00        2.42      1.86 o
   3  16   4       13.03       14.30      2.66 o
  -3  17   4       86.15       82.01      2.80 o
  -2  17   4       18.99       17.75      1.54 o
  -1  17   4        1.53        2.85      0.80 o
   0  17   4       14.94       24.99      1.96 o
   1  17   4       93.58      105.28      7.93 o
 -11   1   5       31.14       30.82      2.89 o
 -10   1   5        0.00        2.09      2.02 o
  -9   1   5      146.65      119.10      4.33 o
  -8   1   5       13.19       11.29      1.96 o
  -7   1   5        1.97        1.79      0.48 o
  -6   1   5      412.49      378.74     17.38 o
  -5   1   5       37.52       26.74      1.71 o
  -4   1   5      214.59      217.58      4.10 o
  -3   1   5        1.58        1.14      0.38 o
  -2   1   5      677.84      744.79      6.34 o
  -1   1   5      415.30      436.51      4.16 o
   0   1   5        0.83        0.86      0.25 o
   1   1   5      997.42     1024.43     10.25 o
   2   1   5       36.62       42.17      2.93 o
   3   1   5      719.60      643.24     11.37 o
   4   1   5     1165.90     1049.95     18.66 o
   5   1   5      589.84      574.35     11.54 o
   6   1   5       95.58       99.09      4.01 o
   7   1   5       11.70       10.26      1.69 o
   8   1   5        1.56        4.52      4.12 o
   9   1   5        0.27        1.51      0.99 o
 -11   2   5       25.65       21.89      2.19 o
 -10   2   5        3.19        1.61      3.56 o
  -9   2   5        2.73        3.68      1.16 o
  -8   2   5       60.62       63.82      3.77 o
  -7   2   5     1027.09     1026.82     14.40 o
  -6   2   5      257.77      240.86      7.26 o
  -5   2   5       82.24       69.91      2.79 o
  -4   2   5      196.40      198.43      3.28 o
  -3   2   5        4.06        2.53      0.51 o
  -2   2   5      494.95      517.86      4.21 o
  -1   2   5     1229.13     1299.66      8.89 o
   0   2   5       18.50       25.64      1.66 o
   1   2   5        0.30        0.89      0.83 o
   2   2   5       93.42      109.31      5.18 o
   3   2   5       83.24       83.00      6.71 o
   4   2   5      114.30      103.23      4.97 o
   5   2   5       13.40       10.13      1.34 o
   6   2   5       42.29       32.62      1.66 o
   7   2   5      106.35      108.62      3.34 o
   8   2   5        1.29        5.41      2.15 o
   9   2   5        0.15        1.77      0.82 o
 -11   3   5       48.47       46.11      5.65 o
 -10   3   5        2.10        2.78      1.97 o
  -9   3   5      255.04      236.92      4.46 o
  -8   3   5       71.86       77.05      3.77 o
  -7   3   5      198.75      187.42      3.23 o
  -6   3   5       44.40       40.95      4.50 o
  -5   3   5       18.98       14.45      1.29 o
  -4   3   5        7.39        8.16      0.85 o
  -3   3   5      681.92      722.89      7.04 o
  -2   3   5      420.51      425.80      5.57 o
  -1   3   5       18.91       17.16      1.48 o
   0   3   5      134.77      142.30      5.16 o
   1   3   5      277.80      314.58      4.19 o
   2   3   5       32.40       40.87      1.98 o
   3   3   5        6.23        5.28      0.56 o
   4   3   5      164.39      164.51      3.43 o
   5   3   5        6.69       10.01      2.24 o
   6   3   5      395.18      361.71      7.65 o
   7   3   5       49.53       47.97      1.90 o
   8   3   5       92.20       99.31      4.74 o
 -11   4   5        5.36        4.67      3.16 o
 -10   4   5        0.00        3.68      1.30 o
  -9   4   5       16.01       16.89      3.23 o
  -8   4   5      273.16      274.68      6.85 o
  -7   4   5     2150.48     2191.01     19.80 o
  -6   4   5      553.29      566.47     18.08 o
  -5   4   5       25.66       33.00      1.83 o
  -4   4   5      144.81      139.92      4.71 o
  -3   4   5      494.32      542.62      7.17 o
  -2   4   5       11.19       14.31      0.93 o
  -1   4   5       61.81       62.43      3.44 o
   0   4   5      107.41      109.20      9.75 o
   1   4   5       73.60       83.11      1.54 o
   2   4   5      105.40      100.41      4.00 o
   3   4   5       85.76       86.00      3.59 o
   4   4   5      197.10      197.68      3.79 o
   5   4   5       89.62       84.01      3.18 o
   6   4   5      126.37      118.79      3.56 o
   7   4   5        8.54        5.52      1.08 o
   8   4   5      149.17      155.18      3.53 o
 -11   5   5        5.05        3.47      2.96 o
 -10   5   5       34.48       41.94      2.59 o
  -9   5   5        0.13        0.30      1.63 o
  -8   5   5      114.09      121.34      9.29 o
  -7   5   5      114.95       96.85      3.72 o
  -6   5   5        5.20        5.69      1.43 o
  -5   5   5      124.80      120.08      2.50 o
  -4   5   5      473.73      480.34      9.15 o
  -3   5   5        9.55       14.61      1.06 o
  -2   5   5      414.75      449.00      7.09 o
  -1   5   5       31.40       29.28      1.97 o
   0   5   5      218.27      227.46     10.38 o
   1   5   5       23.85       18.20      2.74 o
   2   5   5      957.28      948.40     13.92 o
   3   5   5        7.58        7.60      0.75 o
   4   5   5        1.24        2.06      0.67 o
   5   5   5       11.20       11.48      4.24 o
   6   5   5       22.04       16.53      2.08 o
   7   5   5        2.62        4.95      0.91 o
   8   5   5        2.96        4.77      1.26 o
 -11   6   5        8.78       14.05      2.18 o
 -10   6   5       13.04       11.84      2.54 o
  -9   6   5      105.44      111.55      4.38 o
  -8   6   5      115.92      117.25      3.98 o
  -7   6   5       36.64       32.25      1.77 o
  -6   6   5      644.10      652.48      8.98 o
  -5   6   5      404.30      442.62     17.41 o
  -4   6   5      420.58      402.74      8.99 o
  -3   6   5       39.60       40.91      1.41 o
  -2   6   5      190.03      180.16      3.93 o
  -1   6   5      962.77      913.71     10.96 o
   0   6   5     1103.40     1071.17     24.33 o
   1   6   5      426.95      392.50     10.80 o
   2   6   5       53.79       50.50      2.94 o
   3   6   5        9.36       10.52      1.47 o
   4   6   5        0.21        4.09      0.65 o
   5   6   5        0.56        3.67      1.95 o
   6   6   5      345.16      313.65      5.22 o
   7   6   5       70.35       66.66      3.13 o
   8   6   5        0.81        2.03      0.88 o
 -10   7   5        1.84        0.86      1.45 o
  -9   7   5        1.27        6.51      2.74 o
  -8   7   5        0.98        4.93      2.21 o
  -7   7   5       22.66       24.95      1.97 o
  -6   7   5     1019.81     1049.73     31.42 o
  -5   7   5        6.18        8.52      1.61 o
  -4   7   5        7.42        7.69      0.58 o
  -3   7   5        8.61        7.95      0.75 o
  -2   7   5      168.96      165.30      2.65 o
  -1   7   5      169.79      169.02      5.49 o
   0   7   5      296.45      276.06      9.33 o
   1   7   5      266.43      240.80      5.04 o
   2   7   5      339.67      327.21      4.31 o
   3   7   5      122.98       99.25      3.78 o
   4   7   5        2.92        1.96      0.60 o
   5   7   5      170.56      143.95      2.80 o
   6   7   5       72.97       88.57      2.10 o
   7   7   5        0.20        1.20      1.23 o
   8   7   5        6.92        8.37      2.26 o
 -10   8   5       19.09       14.09      2.36 o
  -9   8   5        3.36        5.60      2.80 o
  -8   8   5       13.40       10.88      1.32 o
  -7   8   5        8.33        6.70      0.81 o
  -6   8   5       25.19       32.38      5.36 o
  -5   8   5      164.67      164.83     10.88 o
  -4   8   5        9.15        9.31      1.34 o
  -3   8   5        3.34        2.50      0.55 o
  -2   8   5      490.66      464.88      7.52 o
  -1   8   5     1240.45     1130.90     42.40 o
   0   8   5       99.86       90.01      3.16 o
   1   8   5      773.34      788.76     11.38 o
   2   8   5        4.76        3.19      1.04 o
   3   8   5       52.28       47.06      1.97 o
   4   8   5       12.19       11.00      1.33 o
   5   8   5        0.04        0.96      1.40 o
   6   8   5       11.44        8.09      3.15 o
   7   8   5        0.16        1.22      0.68 o
 -10   9   5        1.10        3.75      2.01 o
  -9   9   5        0.00        1.59      1.73 o
  -8   9   5        0.81       -0.56      0.56 o
  -7   9   5       80.74       78.22      2.32 o
  -6   9   5        1.42        2.26      0.43 o
  -5   9   5        0.93        1.89      0.52 o
  -4   9   5      116.71      131.02      4.40 o
  -3   9   5      264.45      274.77      4.70 o
  -2   9   5      618.13      587.40      7.64 o
  -1   9   5      331.78      317.95      5.85 o
   0   9   5       48.14       57.56      2.92 o
   1   9   5      836.93      847.68     28.16 o
   2   9   5      442.10      460.79     14.20 o
   3   9   5      155.24      152.50      7.01 o
   4   9   5        1.09        3.94      1.94 o
   5   9   5       16.83       17.68      3.62 o
   6   9   5       99.81      112.19      8.35 o
   7   9   5       17.20       21.00      1.78 o
  -9  10   5        3.45        4.65      1.88 o
  -8  10   5      190.52      203.65      5.73 o
  -7  10   5      171.55      177.84      4.73 o
  -6  10   5      385.92      376.04      6.88 o
  -5  10   5        9.24        9.92      2.51 o
  -4  10   5      295.13      275.98      6.56 o
  -3  10   5        0.72        2.29      0.44 o
  -2  10   5      105.73       93.02      2.18 o
  -1  10   5      150.07      154.11      2.55 o
   0  10   5      137.22      137.37      2.98 o
   1  10   5      505.68      491.74     15.21 o
   2  10   5      331.47      356.58      8.22 o
   3  10   5       13.33       12.59      1.08 o
   4  10   5        0.55        3.11      0.57 o
   5  10   5       53.72       52.19      3.87 o
   6  10   5       12.47        7.91      3.70 o
   7  10   5        9.05        9.24      1.80 o
  -9  11   5        5.02        3.71      1.57 o
  -8  11   5       28.31       24.61      2.18 o
  -7  11   5        1.35        1.26      0.93 o
  -6  11   5       32.97       33.87      2.03 o
  -5  11   5       13.05       15.41      1.30 o
  -4  11   5      137.01      138.54      5.03 o
  -3  11   5       30.95       37.10      6.75 o
  -2  11   5      104.35       95.92      4.29 o
  -1  11   5     1640.47     1584.20     55.00 o
   0  11   5      143.45      149.09      5.15 o
   1  11   5      120.86      133.66     13.31 o
   2  11   5      106.94      107.01      4.57 o
   3  11   5        0.08        1.77      1.21 o
   4  11   5       18.61       15.94      1.34 o
   5  11   5        0.01        2.24      0.88 o
   6  11   5       46.92       51.45      3.77 o
  -8  12   5       16.80       22.90      3.03 o
  -7  12   5       97.84       98.49      5.77 o
  -6  12   5      257.64      267.75      3.79 o
  -5  12   5        2.46        1.53      0.75 o
  -4  12   5        6.36        6.59      0.75 o
  -3  12   5        1.03        2.82      1.03 o
  -2  12   5      375.27      393.89      5.67 o
  -1  12   5      241.04      232.67      7.59 o
   0  12   5      701.10      714.07     14.97 o
   1  12   5      215.09      225.10      4.42 o
   2  12   5      180.59      173.81      6.50 o
   3  12   5        2.79        5.33      1.09 o
   4  12   5       22.31       14.93      1.34 o
   5  12   5        5.70        2.74      1.05 o
   6  12   5       80.68       96.98     13.03 o
  -8  13   5       57.03       64.02      3.94 o
  -7  13   5       90.39       91.85      6.25 o
  -6  13   5       22.19       19.78      2.80 o
  -5  13   5        1.82        2.65      1.28 o
  -4  13   5        5.19        6.83      0.97 o
  -3  13   5        7.22        7.35      0.79 o
  -2  13   5      299.78      303.57      5.06 o
  -1  13   5      214.01      225.45      5.57 o
   0  13   5       78.97       70.29      2.78 o
   1  13   5       94.58       88.95      4.07 o
   2  13   5       20.59       21.80      1.80 o
   3  13   5       13.73       17.62      2.06 o
   4  13   5        9.05        6.19      1.25 o
   5  13   5        1.10        3.61      0.97 o
  -7  14   5       19.95       18.11      1.52 o
  -6  14   5        2.03        4.92      1.14 o
  -5  14   5       80.99       98.64      2.16 o
  -4  14   5       50.14       51.27      2.26 o
  -3  14   5      165.72      164.55      3.88 o
  -2  14   5        2.63        5.56      0.76 o
  -1  14   5       31.02       23.66      2.08 o
   0  14   5      470.85      455.25      7.81 o
   1  14   5        0.05        1.96      1.59 o
   2  14   5       20.54       14.98      1.39 o
   3  14   5       65.63       58.62      2.10 o
   4  14   5       59.73       51.82      3.80 o
  -6  15   5       34.01       34.22      2.59 o
  -5  15   5        2.28        3.15      1.68 o
  -4  15   5       96.69       92.30      2.72 o
  -3  15   5       42.20       44.11      1.58 o
  -2  15   5       65.99       70.86      2.88 o
  -1  15   5      114.05       95.93      3.85 o
   0  15   5       71.56       71.47      2.79 o
   1  15   5       14.94       13.08      2.59 o
   2  15   5        9.53       13.48      1.69 o
   3  15   5       10.41        9.71      1.55 o
  -5  16   5        3.09        4.54      1.30 o
  -4  16   5       25.76       24.89      2.07 o
  -3  16   5       44.89       47.47      2.27 o
  -2  16   5       12.70       18.76      2.95 o
  -1  16   5       38.19       48.10      2.70 o
   0  16   5      130.94      139.82      7.34 o
   1  16   5        0.46        2.67      0.93 o
   2  16   5       47.82       53.65      2.55 o
  -2  17   5       10.04        7.22      1.24 o
  -1  17   5        0.03        0.56      0.49 o
   0  17   5        6.15        0.51      0.74 o
 -11   0   6       11.29       16.18      2.68 o
 -10   0   6        4.25        2.25      1.48 o
  -9   0   6      161.98      134.77      6.12 o
  -8   0   6       10.12        3.65      1.16 o
  -7   0   6      433.80      429.60      4.61 o
  -6   0   6        1.32        0.80      0.33 o
  -5   0   6       28.17       15.18      1.13 o
  -4   0   6       60.58       57.17      2.51 o
  -3   0   6      856.47      973.43      9.61 o
  -2   0   6       58.42       56.83      2.98 o
  -1   0   6       44.81       41.48      2.67 o
   0   0   6       66.31       73.53      1.95 o
   1   0   6     1546.90     1426.62     52.04 o
   2   0   6      510.97      495.90     13.37 o
   3   0   6        3.97        8.96      1.61 o
   4   0   6     1623.53     1530.79     20.73 o
   5   0   6     1871.22     1652.87    265.40 o
   6   0   6       51.67       42.93      4.25 o
   7   0   6       36.28       27.47      1.93 o
   8   0   6       37.02       39.45      2.99 o
 -11   1   6        0.30        0.15      1.04 o
 -10   1   6        0.02        3.86      1.25 o
  -9   1   6      184.86      182.28      7.11 o
  -8   1   6       93.27       92.55      5.33 o
  -7   1   6       40.66       40.25      2.18 o
  -6   1   6        0.57        0.83      0.23 o
  -5   1   6       30.46       27.27      1.40 o
  -4   1   6       40.99       34.11      1.66 o
  -3   1   6      108.37       99.69      1.80 o
  -2   1   6     2170.68     2345.41     15.90 o
  -1   1   6        8.39        4.57      0.33 o
   0   1   6      256.25      272.12      3.92 o
   1   1   6      155.88      150.53      5.55 o
   2   1   6      165.22      155.38      3.07 o
   3   1   6      161.28      157.21     11.70 o
   4   1   6       23.84       26.85      2.66 o
   5   1   6      302.60      291.30      8.60 o
   6   1   6        3.31        3.91      0.71 o
   7   1   6        3.67        3.36      1.66 o
   8   1   6       99.18      114.72      4.42 o
 -11   2   6        8.80        6.08      1.48 o
 -10   2   6       23.34       22.20      1.53 o
  -9   2   6       15.33       14.20      1.41 o
  -8   2   6       50.44       49.47      2.83 o
  -7   2   6      321.52      318.14      3.44 o
  -6   2   6       82.64       69.69      1.57 o
  -5   2   6      176.31      177.78      2.51 o
  -4   2   6       35.98       31.82      2.11 o
  -3   2   6     1320.93     1384.67     10.98 o
  -2   2   6     1342.79     1390.10     11.03 o
  -1   2   6       61.16       64.01      2.97 o
   0   2   6       21.54       31.16      2.51 o
   1   2   6        0.26        2.46      1.89 o
   2   2   6      318.42      281.13      5.13 o
   3   2   6        0.01        2.28      0.58 o
   4   2   6      135.14      114.12      6.87 o
   5   2   6        0.83        1.65      0.87 o
   6   2   6       86.44       89.63      2.21 o
   7   2   6       53.02       55.63      4.23 o
   8   2   6        2.57        2.53      1.42 o
 -11   3   6       40.31       46.18      3.08 o
 -10   3   6       21.06       18.90      4.18 o
  -9   3   6       98.63       92.14      8.41 o
  -8   3   6       60.31       52.23      3.25 o
  -7   3   6      112.55      104.96      3.66 o
  -6   3   6       62.70       57.31      2.65 o
  -5   3   6       50.03       51.61      2.00 o
  -4   3   6        5.60        7.43      0.67 o
  -3   3   6        5.43        5.26      2.23 o
  -2   3   6      285.84      317.93      8.51 o
  -1   3   6      151.90      146.95      3.45 o
   0   3   6        0.12        1.06      1.31 o
   1   3   6     1110.00     1117.24     32.26 o
   2   3   6        2.53        1.52      0.58 o
   3   3   6      108.57       94.98      2.78 o
   4   3   6       25.39       24.31      1.77 o
   5   3   6      287.76      255.47      3.84 o
   6   3   6       21.68       24.49      1.78 o
   7   3   6       10.67        8.28      0.96 o
   8   3   6        1.04        0.89      0.83 o
 -11   4   6       63.36       78.19      7.75 o
 -10   4   6       97.64      106.26      2.45 o
  -9   4   6      350.00      354.42     12.07 o
  -8   4   6        2.36        3.96      0.86 o
  -7   4   6        0.51        2.37      0.61 o
  -6   4   6      189.67      166.41      2.74 o
  -5   4   6        0.16        2.59      1.54 o
  -4   4   6      625.28      616.75      7.51 o
  -3   4   6      434.61      430.67      5.46 o
  -2   4   6       42.03       28.23      0.98 o
  -1   4   6      185.01      175.26      6.57 o
   0   4   6      612.72      611.01     16.45 o
   1   4   6       27.68       27.40      2.11 o
   2   4   6      804.91      750.69      7.75 o
   3   4   6       32.23       26.50      2.23 o
   4   4   6      247.28      263.28      5.18 o
   5   4   6       41.50       46.81      1.79 o
   6   4   6      254.11      260.27      7.72 o
   7   4   6      118.95      130.62      5.68 o
 -11   5   6      129.07      148.82      4.34 o
 -10   5   6       65.44       64.94      6.60 o
  -9   5   6       65.86       63.41      3.76 o
  -8   5   6       54.10       51.11      2.78 o
  -7   5   6        3.71        3.64      0.86 o
  -6   5   6       96.00      101.63      4.31 o
  -5   5   6        0.51        3.14      3.47 o
  -4   5   6      185.00      183.64      4.71 o
  -3   5   6       34.09       27.36      1.85 o
  -2   5   6      111.34      104.59      1.62 o
  -1   5   6      113.91      116.36     16.99 o
   0   5   6      350.26      347.81      6.61 o
   1   5   6      461.82      391.22     12.06 o
   2   5   6      198.67      216.41      2.66 o
   3   5   6       58.27       38.21      6.72 o
   4   5   6       11.24        9.09      1.38 o
   5   5   6        0.10        1.43      1.03 o
   6   5   6        0.30        1.99      0.53 o
   7   5   6        1.11        4.38      1.56 o
   8   5   6       12.23       18.04      3.21 o
 -10   6   6       64.87       69.60      4.32 o
  -9   6   6       24.78       25.62      3.25 o
  -8   6   6        8.74        8.47      2.22 o
  -7   6   6      100.39       99.61      8.57 o
  -6   6   6      278.91      258.00      3.87 o
  -5   6   6        0.06        4.66      1.79 o
  -4   6   6      355.60      328.59      4.76 o
  -3   6   6      193.33      199.40      3.56 o
  -2   6   6      137.34      145.72      3.13 o
  -1   6   6      355.14      351.87      6.78 o
   0   6   6      280.24      258.51      5.36 o
   1   6   6       92.01       88.16      9.33 o
   2   6   6       59.07       54.46      1.69 o
   3   6   6       66.32       50.60      2.33 o
   4   6   6      297.19      278.88     13.33 o
   5   6   6       27.62       19.90      2.70 o
   6   6   6       19.11       19.53      1.63 o
   7   6   6        8.98        6.00      1.63 o
 -10   7   6        7.56       11.45      3.31 o
  -9   7   6       19.10       14.77      2.17 o
  -8   7   6        3.32        3.85      0.99 o
  -7   7   6        8.06        5.59      3.64 o
  -6   7   6      292.97      293.45      5.13 o
  -5   7   6      438.97      446.11      3.73 o
  -4   7   6      106.23       99.95      2.99 o
  -3   7   6       98.43      107.59      4.10 o
  -2   7   6      203.22      208.68      4.45 o
  -1   7   6      134.95      120.75      7.56 o
   0   7   6        1.16        2.85      0.69 o
   1   7   6       21.82       24.62      1.57 o
   2   7   6       20.19       11.69      1.13 o
   3   7   6      496.02      416.39      8.47 o
   4   7   6       23.80       13.46      2.03 o
   5   7   6       53.31       48.97      3.01 o
   6   7   6       13.89       14.28      1.49 o
   7   7   6        0.02        1.54      0.75 o
 -10   8   6       24.32       25.69      3.87 o
  -9   8   6       16.68       14.13      2.75 o
  -8   8   6       54.47       51.36      2.35 o
  -7   8   6       15.53       15.12      2.52 o
  -6   8   6      239.10      214.74      5.75 o
  -5   8   6       19.09       24.44      2.72 o
  -4   8   6      864.48      836.42     15.23 o
  -3   8   6        7.07        7.32      1.00 o
  -2   8   6       64.19       62.90      2.71 o
  -1   8   6       56.69       48.54      3.18 o
   0   8   6       73.13       76.15      3.58 o
   1   8   6      726.36      714.26      5.28 o
   2   8   6      531.99      530.48      8.25 o
   3   8   6       79.79       87.34      3.63 o
   4   8   6      421.15      377.74     10.96 o
   5   8   6      357.41      339.31     28.00 o
   6   8   6       22.04       17.66      3.72 o
   7   8   6       73.81       59.85      5.43 o
  -9   9   6       27.52       27.25      3.47 o
  -8   9   6        7.46        6.13      2.01 o
  -7   9   6       31.28       29.92      2.13 o
  -6   9   6       23.91       24.79      1.36 o
  -5   9   6       41.72       34.52      1.89 o
  -4   9   6      178.70      175.37      5.73 o
  -3   9   6       40.89       42.18      2.19 o
  -2   9   6      778.70      742.07      7.29 o
  -1   9   6      373.64      338.18      6.11 o
   0   9   6       84.81       76.45      4.27 o
   1   9   6      514.23      496.54      6.87 o
   2   9   6        1.30        3.94      0.69 o
   3   9   6       29.72       33.60      2.94 o
   4   9   6       22.02       19.50      3.59 o
   5   9   6       91.62       77.28      7.83 o
   6   9   6       61.76       55.00      6.93 o
  -9  10   6       16.97       12.63      3.37 o
  -8  10   6       68.58       85.33      4.75 o
  -7  10   6        8.29        8.81      1.93 o
  -6  10   6        6.53        9.50      0.90 o
  -5  10   6       36.15       34.23      1.60 o
  -4  10   6       16.80       18.59      1.28 o
  -3  10   6      239.84      236.07      5.45 o
  -2  10   6      209.58      222.49      5.12 o
  -1  10   6      170.02      173.13      9.12 o
   0  10   6        1.05        6.52      4.94 o
   1  10   6       36.26       36.81      2.68 o
   2  10   6       72.41       70.79      4.14 o
   3  10   6        7.31        6.28      0.94 o
   4  10   6        0.03       -0.22      0.89 o
   5  10   6        6.33        4.66      1.52 o
   6  10   6       28.96       29.58      6.48 o
  -9  11   6       43.10       39.05      2.89 o
  -8  11   6       97.34       97.02      7.01 o
  -7  11   6       23.84       19.31      1.53 o
  -6  11   6        1.41        2.63      0.74 o
  -5  11   6       59.58       63.72      2.14 o
  -4  11   6       47.17       47.08      1.63 o
  -3  11   6      122.76      129.43      3.77 o
  -2  11   6       45.85       46.59      2.21 o
  -1  11   6      125.06      122.66      6.43 o
   0  11   6       34.43       33.29      2.23 o
   1  11   6        7.13        5.83      1.00 o
   2  11   6       11.49       14.68      1.23 o
   3  11   6       25.37       27.41      1.83 o
   4  11   6       83.37       92.54      3.93 o
   5  11   6       15.01       12.44      1.70 o
  -8  12   6        0.51        0.67      2.23 o
  -7  12   6       78.53       75.79      3.24 o
  -6  12   6       77.28       83.90      3.58 o
  -5  12   6      168.22      162.75      3.53 o
  -4  12   6      310.23      313.88      6.58 o
  -3  12   6       11.24       15.25      1.01 o
  -2  12   6        1.68        3.82      0.67 o
  -1  12   6      186.85      178.47      4.41 o
   0  12   6       29.37       27.75      1.65 o
   1  12   6       27.41       26.26      1.77 o
   2  12   6      118.39      117.11      4.07 o
   3  12   6       11.72        9.76      1.54 o
   4  12   6        0.08        1.99      1.38 o
   5  12   6       25.48       23.60      2.56 o
  -7  13   6        0.09        1.77      0.87 o
  -6  13   6       41.77       45.72      2.00 o
  -5  13   6       63.44       62.17      2.17 o
  -4  13   6      218.62      233.33      5.24 o
  -3  13   6       68.74       70.55      3.39 o
  -2  13   6       42.15       38.78      2.85 o
  -1  13   6       85.55       84.91      3.51 o
   0  13   6      277.80      277.14      8.27 o
   1  13   6        0.12        1.87      0.99 o
   2  13   6      112.42      116.50      6.06 o
   3  13   6       51.73       54.92      2.83 o
   4  13   6       27.50       34.81      3.06 o
  -6  14   6        1.56        3.69      0.94 o
  -5  14   6        5.11        6.93      1.04 o
  -4  14   6      375.94      421.29      5.35 o
  -3  14   6       60.07       67.86      3.88 o
  -2  14   6      208.91      200.88      3.94 o
  -1  14   6       64.04       56.11      3.43 o
   0  14   6      156.35      149.09      4.90 o
   1  14   6        6.78        6.96      1.69 o
   2  14   6        0.54        2.70      0.78 o
   3  14   6        0.32        3.35      1.03 o
  -5  15   6        4.47        7.37      1.20 o
  -4  15   6        7.71        4.99      1.08 o
  -3  15   6        5.09        4.60      0.88 o
  -2  15   6       12.40        9.36      1.30 o
  -1  15   6      215.51      233.37      3.48 o
   0  15   6       22.68       14.90      2.25 o
   1  15   6       23.47       16.26      2.00 o
   2  15   6       43.59       52.27      2.68 o
  -4  16   6       20.17       16.81      1.67 o
  -3  16   6       20.23       20.27      3.87 o
  -2  16   6       84.43      104.05      5.92 o
  -1  16   6      349.88      379.59      7.68 o
   0  16   6       59.01       63.40      3.17 o
   1  16   6       91.00       86.61      5.22 o
 -11   1   7      113.34      117.49      4.47 o
 -10   1   7        0.01        1.28      1.05 o
  -9   1   7       67.91       68.42      7.16 o
  -8   1   7       45.86       41.99      4.37 o
  -7   1   7      190.07      191.30      3.75 o
  -6   1   7      537.27      554.88      8.03 o
  -5   1   7      252.33      264.93      5.27 o
  -4   1   7      371.07      388.63      5.76 o
  -3   1   7      369.21      374.52      4.46 o
  -2   1   7        0.00        0.76      0.29 o
  -1   1   7        0.55        1.19      0.46 o
   0   1   7       26.92       26.53      1.31 o
   1   1   7     1650.81     1604.24     38.29 o
   2   1   7      260.89      230.66     11.03 o
   3   1   7      151.45      151.96      7.02 o
   4   1   7      156.58      170.29      8.00 o
   5   1   7       14.69       16.41      1.45 o
   6   1   7      105.71      104.02      3.81 o
   7   1   7        0.34        1.60      1.21 o
 -11   2   7        7.99        3.59      2.01 o
 -10   2   7       34.33       34.22      1.84 o
  -9   2   7      126.53      122.68      3.31 o
  -8   2   7      155.05      161.18      3.35 o
  -7   2   7      168.95      157.79      5.88 o
  -6   2   7      540.07      524.76      6.55 o
  -5   2   7       11.42       11.95      1.22 o
  -4   2   7       18.59       11.75      1.53 o
  -3   2   7      188.63      190.53      3.82 o
  -2   2   7       18.46       20.78      1.29 o
  -1   2   7      424.50      451.02      8.72 o
   0   2   7       43.51       47.04      5.22 o
   1   2   7      220.47      202.59      2.84 o
   2   2   7        1.12        3.10      1.01 o
   3   2   7       57.62       57.75      3.24 o
   4   2   7      118.87      115.17      5.82 o
   5   2   7       58.32       56.31      4.83 o
   6   2   7        7.42       10.60      1.64 o
   7   2   7       55.50       54.13      2.58 o
 -11   3   7        0.60        0.46      1.87 o
 -10   3   7        0.75        2.85      1.33 o
  -9   3   7       29.14       30.94      2.23 o
  -8   3   7        2.54        1.81      0.48 o
  -7   3   7        5.67        6.02      0.82 o
  -6   3   7      724.87      707.33     14.25 o
  -5   3   7      206.47      211.52      3.01 o
  -4   3   7      486.59      450.63      6.76 o
  -3   3   7      496.19      490.23      7.47 o
  -2   3   7       28.94       28.25      1.72 o
  -1   3   7      313.68      304.00      6.58 o
   0   3   7        1.63        3.52      0.49 o
   1   3   7       30.81       25.58      1.77 o
   2   3   7       33.05       30.38      2.48 o
   3   3   7      149.65      138.88      6.26 o
   4   3   7       62.67       62.19      2.34 o
   5   3   7       22.17       25.90      1.70 o
   6   3   7      226.55      223.62      5.56 o
   7   3   7       31.14       36.57      4.47 o
 -11   4   7       13.95       16.24      2.34 o
 -10   4   7       24.66       27.93      2.00 o
  -9   4   7      487.26      450.26      8.04 o
  -8   4   7       62.60       56.83      2.48 o
  -7   4   7      136.44      133.18      4.35 o
  -6   4   7      393.13      380.49      3.19 o
  -5   4   7      474.16      458.18      5.79 o
  -4   4   7       77.79       76.97      3.37 o
  -3   4   7        4.75        5.86      3.14 o
  -2   4   7      279.60      280.91      5.55 o
  -1   4   7       84.85       90.50      7.72 o
   0   4   7      408.20      407.01      5.53 o
   1   4   7      713.00      664.70      8.33 o
   2   4   7       74.27       41.35     10.93 o
   3   4   7      382.45      385.82      7.26 o
   4   4   7       32.89       28.41      2.52 o
   5   4   7        1.43        2.18      1.37 o
   6   4   7      156.37      153.88      4.06 o
   7   4   7        0.00        1.00      1.11 o
 -10   5   7       85.40       74.46      2.91 o
  -9   5   7       33.58       32.79      2.16 o
  -8   5   7        6.04        5.87      0.93 o
  -7   5   7      321.69      328.35      3.73 o
  -6   5   7        6.33        4.22      1.84 o
  -5   5   7        2.43        2.54      0.42 o
  -4   5   7        0.64        0.71      0.64 o
  -3   5   7       26.43       25.54      1.18 o
  -2   5   7      242.55      253.93      5.85 o
  -1   5   7        0.15        3.51      2.00 o
   0   5   7      407.19      374.07      7.35 o
   1   5   7      266.65      257.27      4.41 o
   2   5   7      446.70      469.76      6.78 o
   3   5   7      161.68      170.63     11.83 o
   4   5   7        4.79        3.89      1.06 o
   5   5   7       31.00       23.21      1.99 o
   6   5   7        2.48        5.30      1.18 o
   7   5   7       10.94       15.51      2.18 o
 -10   6   7       19.27       13.01      2.22 o
  -9   6   7       87.26       91.82      3.57 o
  -8   6   7       10.08        8.40      1.06 o
  -7   6   7       37.18       35.05      1.72 o
  -6   6   7        1.29        0.11      1.01 o
  -5   6   7        2.34        3.60      0.53 o
  -4   6   7        8.81        7.64      1.16 o
  -3   6   7       45.26       55.37      4.74 o
  -2   6   7       22.16       24.14      1.93 o
  -1   6   7       16.99       17.82      2.04 o
   0   6   7        8.27        8.48      1.20 o
   1   6   7        1.28        2.77      1.27 o
   2   6   7      686.11      642.02     12.53 o
   3   6   7      175.62      170.54      7.32 o
   4   6   7      311.89      289.78      9.05 o
   5   6   7       86.19       78.79      5.08 o
   6   6   7        4.18        4.76      1.07 o
   7   6   7       10.17       11.55      2.92 o
 -10   7   7       37.84       40.95      3.84 o
  -9   7   7       55.76       58.49      2.99 o
  -8   7   7       14.87       13.22      1.07 o
  -7   7   7        5.34        5.25      0.86 o
  -6   7   7      141.46      148.60      4.32 o
  -5   7   7      121.24      128.36      4.81 o
  -4   7   7      130.48      137.91      4.78 o
  -3   7   7      438.48      432.25      6.24 o
  -2   7   7      265.55      249.75      6.13 o
  -1   7   7      141.62      127.73      3.66 o
   0   7   7      338.99      320.37      4.43 o
   1   7   7      228.13      199.83      4.25 o
   2   7   7      366.42      311.71      5.50 o
   3   7   7        5.76        4.29      1.15 o
   4   7   7        0.86        2.42      2.96 o
   5   7   7        1.22        2.58      1.02 o
   6   7   7        7.22        5.46      1.72 o
 -10   8   7        2.36        6.52      2.13 o
  -9   8   7       95.91      110.63      5.59 o
  -8   8   7        1.37        2.66      0.64 o
  -7   8   7       20.26       16.38      1.88 o
  -6   8   7      256.56      269.49      5.72 o
  -5   8   7      600.95      590.04     10.17 o
  -4   8   7      517.24      511.17      7.21 o
  -3   8   7      131.12      125.60      3.21 o
  -2   8   7       13.69       12.91      1.29 o
  -1   8   7       16.97       15.34      2.70 o
   0   8   7      130.19      119.38      5.99 o
   1   8   7        5.25        3.34      1.11 o
   2   8   7       43.48       43.69      2.78 o
   3   8   7       24.45       25.92      1.65 o
   4   8   7       15.28       12.54      1.29 o
   5   8   7       22.34       26.26      2.90 o
   6   8   7       21.02       23.03      2.47 o
  -9   9   7        5.46        6.26      1.35 o
  -8   9   7        0.02        1.55      0.73 o
  -7   9   7        2.62        2.01      0.72 o
  -6   9   7       90.49       89.48      3.88 o
  -5   9   7       28.41       32.78      1.68 o
  -4   9   7      128.17      113.04      4.40 o
  -3   9   7        9.09        8.57      1.06 o
  -2   9   7      509.63      501.03      8.29 o
  -1   9   7      551.76      548.01      9.00 o
   0   9   7      134.04      127.20      5.34 o
   1   9   7       95.34       87.10      4.85 o
   2   9   7      246.87      210.68      7.81 o
   3   9   7       56.72       48.46      2.91 o
   4   9   7       12.78        9.88      1.34 o
   5   9   7       95.43      112.60     11.82 o
   6   9   7        5.94        7.89      2.23 o
  -9  10   7        9.48        7.18      1.85 o
  -8  10   7       16.10       12.89      1.76 o
  -7  10   7       11.47        9.24      1.13 o
  -6  10   7        0.70        3.64      0.73 o
  -5  10   7        0.46        0.69      1.13 o
  -4  10   7        9.99        7.02      0.83 o
  -3  10   7        4.65        3.81      0.59 o
  -2  10   7       58.90       60.64      3.62 o
  -1  10   7       16.90       16.39      1.69 o
   0  10   7        5.21        6.36      0.94 o
   1  10   7        3.61        2.19      0.72 o
   2  10   7        0.85        3.36      1.73 o
   3  10   7       77.77       80.51      3.91 o
   4  10   7       11.87       10.67      3.64 o
   5  10   7       17.72       17.54      2.16 o
  -8  11   7        5.62        3.77      1.73 o
  -7  11   7        1.77        3.77      1.14 o
  -6  11   7        7.72        5.03      0.87 o
  -5  11   7       67.83       83.47      3.75 o
  -4  11   7        3.45        3.60      0.85 o
  -3  11   7       48.54       45.43      1.91 o
  -2  11   7       11.73        9.27      1.28 o
  -1  11   7      143.82      134.15      3.84 o
   0  11   7      258.03      259.96      7.52 o
   1  11   7       17.53       16.61      1.91 o
   2  11   7      169.58      164.84      6.31 o
   3  11   7        1.44        3.17      1.07 o
   4  11   7        6.54        4.71      1.40 o
   5  11   7       74.28       79.58      3.55 o
  -8  12   7        0.36        3.71      2.91 o
  -7  12   7        1.28        1.93      0.72 o
  -6  12   7       13.08       12.21      1.25 o
  -5  12   7       47.15       35.39      2.53 o
  -4  12   7      218.19      228.72      4.50 o
  -3  12   7      149.08      166.26      3.61 o
  -2  12   7       94.61      101.99      3.44 o
  -1  12   7       10.09       10.16      1.26 o
   0  12   7       17.03       22.31      2.09 o
   1  12   7        1.45        2.89      1.14 o
   2  12   7       54.53       47.18      2.06 o
   3  12   7      168.35      187.26      3.25 o
   4  12   7       24.87       21.64      3.57 o
  -7  13   7        0.02        6.50      1.06 o
  -6  13   7      109.71      115.25      3.39 o
  -5  13   7        5.43        3.13      0.74 o
  -4  13   7        0.55        2.16      0.63 o
  -3  13   7      273.41      272.08      8.57 o
  -2  13   7       37.89       36.89      2.17 o
  -1  13   7        9.31        7.74      1.08 o
   0  13   7       11.23       11.76      1.62 o
   1  13   7        1.38        1.68      0.88 o
   2  13   7       12.73       14.25      1.85 o
   3  13   7        0.46        2.29      1.23 o
  -6  14   7       21.51       17.80      2.22 o
  -5  14   7       94.73       90.31      2.83 o
  -4  14   7        0.00        1.10      1.27 o
  -3  14   7        4.09        3.14      0.92 o
  -2  14   7      115.77      123.32      3.49 o
  -1  14   7      107.00       99.05      5.22 o
   0  14   7        0.04        0.67      1.54 o
   1  14   7        0.33        2.35      0.78 o
   2  14   7        7.31        4.84      0.97 o
  -4  15   7       97.58      111.10      3.98 o
  -3  15   7      159.12      172.10      5.51 o
  -2  15   7        0.09        1.00      0.48 o
  -1  15   7       27.66       20.24      2.78 o
   0  15   7       34.64       28.97      2.62 o
   1  15   7       13.27        8.12      1.45 o
 -11   0   8        0.36        1.97      1.50 o
 -10   0   8       10.16        9.26      2.10 o
  -9   0   8       30.14       35.56      2.77 o
  -8   0   8      143.99      122.03      3.81 o
  -7   0   8        4.68        6.54      1.19 o
  -6   0   8     1561.50     1545.82     20.41 o
  -5   0   8     1757.76     1824.09    192.55 o
  -4   0   8       10.42        8.57      0.99 o
  -3   0   8        0.16        0.94      0.87 o
  -2   0   8       93.33       89.58      3.51 o
  -1   0   8       50.67       46.44      1.61 o
   0   0   8      568.37      590.07     10.34 o
   1   0   8       49.49       47.32      2.88 o
   2   0   8     2656.02     2608.51    281.58 o
   3   0   8      238.37      217.11     10.39 o
   4   0   8       53.04       51.98     12.58 o
   5   0   8      115.93      127.43      6.78 o
   6   0   8        2.25        2.75      1.25 o
 -11   1   8      127.26      148.13      8.35 o
 -10   1   8       49.72       49.66      2.25 o
  -9   1   8        2.89        4.82      1.93 o
  -8   1   8       56.30       58.89      3.90 o
  -7   1   8      506.15      510.56      6.31 o
  -6   1   8        5.87        6.50      0.72 o
  -5   1   8      362.19      359.15      5.78 o
  -4   1   8      101.45       97.62      1.89 o
  -3   1   8      105.45      107.86      2.39 o
  -2   1   8       58.71       57.04      2.52 o
  -1   1   8      123.35      119.37      2.16 o
   0   1   8       61.63       56.80      1.95 o
   1   1   8       24.00       27.13      2.66 o
   2   1   8     1925.63     1836.23     46.78 o
   3   1   8       94.69      102.21      5.93 o
   4   1   8       50.22       60.31      2.93 o
   5   1   8      151.03      152.00      6.55 o
   6   1   8        6.54       10.24      2.47 o
 -11   2   8        4.64        5.51      2.44 o
 -10   2   8       18.79       16.04      2.86 o
  -9   2   8        8.96       12.64      1.25 o
  -8   2   8        3.08        1.41      0.62 o
  -7   2   8       25.02       26.28      1.92 o
  -6   2   8        9.89        9.95      1.49 o
  -5   2   8        0.25        1.25      0.47 o
  -4   2   8       10.51       13.41      2.86 o
  -3   2   8        0.25        0.78      0.26 o
  -2   2   8       87.50       89.28      1.83 o
  -1   2   8      454.80      440.78      7.11 o
   0   2   8      288.60      281.04      4.92 o
   1   2   8      283.31      267.55      5.49 o
   2   2   8      237.52      226.79      9.25 o
   3   2   8        3.13        2.96      0.73 o
   4   2   8       29.43       38.63      2.88 o
   5   2   8        1.65        2.92      0.74 o
   6   2   8       33.19       42.59      2.78 o
 -10   3   8        5.84        5.53      2.08 o
  -9   3   8        0.89        2.02      1.02 o
  -8   3   8        0.28        1.13      0.45 o
  -7   3   8      171.19      160.30      2.83 o
  -6   3   8      252.06      240.07      5.77 o
  -5   3   8        1.71        3.03      0.62 o
  -4   3   8       65.83       59.29      3.90 o
  -3   3   8      251.21      248.12     10.07 o
  -2   3   8       53.82       44.82      6.04 o
  -1   3   8      216.74      209.95      3.88 o
   0   3   8      367.42      334.67      6.05 o
   1   3   8       84.26       85.82      4.07 o
   2   3   8       33.12       32.16      2.37 o
   3   3   8       48.17       49.75      2.39 o
   4   3   8       73.77       61.79      2.64 o
   5   3   8        3.63        3.12      0.99 o
   6   3   8       41.05       44.11      2.88 o
 -10   4   8       31.14       32.76      2.44 o
  -9   4   8       52.50       45.00      1.83 o
  -8   4   8        1.34        1.17      0.68 o
  -7   4   8       10.70       15.31      2.84 o
  -6   4   8      393.10      403.58      6.58 o
  -5   4   8        0.43        1.98      0.51 o
  -4   4   8      261.61      253.18      3.63 o
  -3   4   8      193.70      184.08      2.96 o
  -2   4   8       46.70       57.19      3.51 o
  -1   4   8      103.09      103.65      2.83 o
   0   4   8       82.10      106.22      3.54 o
   1   4   8      407.29      369.69      3.47 o
   2   4   8       48.73       45.82      2.50 o
   3   4   8       25.77       22.81      1.35 o
   4   4   8       25.10       19.47      1.35 o
   5   4   8       54.14       60.77      2.37 o
   6   4   8       30.66       48.36      2.93 o
 -10   5   8       45.48       47.15      2.44 o
  -9   5   8        0.26        0.82      0.98 o
  -8   5   8        6.47        5.90      0.77 o
  -7   5   8       35.76       38.90      1.62 o
  -6   5   8        1.12        1.86      0.99 o
  -5   5   8        1.06        1.27      0.53 o
  -4   5   8      192.10      187.30      3.40 o
  -3   5   8       83.62       77.53      1.46 o
  -2   5   8       29.65       30.10      3.03 o
  -1   5   8      232.25      209.14      5.96 o
   0   5   8       73.29       57.42      2.04 o
   1   5   8       34.88       43.54      2.52 o
   2   5   8       31.94       32.85      2.22 o
   3   5   8       17.91       18.90      1.72 o
   4   5   8       19.75       24.46      4.76 o
   5   5   8       83.82       79.99      3.97 o
   6   5   8        6.09        4.07      2.45 o
 -10   6   8        0.08        2.13      1.28 o
  -9   6   8        2.46        3.85      1.74 o
  -8   6   8       60.05       56.88      2.58 o
  -7   6   8      168.36      173.79      2.96 o
  -6   6   8      390.93      383.01      4.85 o
  -5   6   8      156.02      153.07      5.39 o
  -4   6   8        9.94        5.72      1.19 o
  -3   6   8      127.70      122.08      5.65 o
  -2   6   8      359.23      355.90      4.75 o
  -1   6   8       37.18       33.43      4.58 o
   0   6   8        7.62        3.17      1.24 o
   1   6   8      172.14      149.42      5.54 o
   2   6   8       73.97       62.88      4.28 o
   3   6   8       10.18       12.28      2.27 o
   4   6   8       10.16        9.30      1.41 o
   5   6   8       21.85       19.07      2.96 o
   6   6   8       28.70       32.86      3.92 o
 -10   7   8       19.22       14.91      2.27 o
  -9   7   8       27.26       24.70      2.06 o
  -8   7   8        4.85        1.91      1.40 o
  -7   7   8        0.95        2.20      0.59 o
  -6   7   8       14.54       14.49      1.02 o
  -5   7   8      114.03      108.09      3.98 o
  -4   7   8      820.81      841.15     21.46 o
  -3   7   8      255.07      271.32     15.43 o
  -2   7   8      140.05      125.15      6.82 o
  -1   7   8       72.77       70.28      4.19 o
   0   7   8        0.68        0.99      0.55 o
   1   7   8      265.40      250.28      4.04 o
   2   7   8        2.67        4.89      2.01 o
   3   7   8       13.68        8.96      1.49 o
   4   7   8        0.01        4.34      1.20 o
   5   7   8       13.02       13.73      2.11 o
  -9   8   8       17.57       17.93      2.42 o
  -8   8   8        3.96        2.23      0.54 o
  -7   8   8       14.00       10.98      0.95 o
  -6   8   8       87.87       84.98      2.78 o
  -5   8   8       96.44       96.97      5.56 o
  -4   8   8      341.96      338.21      4.65 o
  -3   8   8      461.30      435.10      6.99 o
  -2   8   8       15.66       19.74      3.39 o
  -1   8   8       11.13       15.11      2.35 o
   0   8   8        0.00        1.23      0.70 o
   1   8   8        2.91        1.47      0.55 o
   2   8   8       63.02       51.89      2.34 o
   3   8   8        0.28        5.74      1.68 o
   4   8   8        2.26        4.39      1.09 o
   5   8   8       32.89       36.08      6.21 o
  -9   9   8        0.76        4.75      2.14 o
  -8   9   8        3.87        2.99      0.73 o
  -7   9   8       19.82       21.17      1.31 o
  -6   9   8        8.02        8.55      1.43 o
  -5   9   8        0.00        1.02      0.72 o
  -4   9   8        3.57        3.72      0.78 o
  -3   9   8        7.23        5.36      1.19 o
  -2   9   8       99.76       98.93      5.26 o
  -1   9   8      641.32      649.90      9.19 o
   0   9   8       56.32       55.01      2.53 o
   1   9   8        4.64        5.99      1.21 o
   2   9   8       59.30       57.19      2.75 o
   3   9   8       27.30       29.02      2.07 o
   4   9   8        8.42       11.02      2.58 o
   5   9   8       20.82       19.21      2.78 o
  -8  10   8       34.41       28.62      2.43 o
  -7  10   8       13.97       13.62      1.87 o
  -6  10   8        4.01        3.44      1.18 o
  -5  10   8        0.94        2.25      1.14 o
  -4  10   8       57.97       55.50      3.84 o
  -3  10   8       13.92        8.03      1.19 o
  -2  10   8      199.08      188.73      9.97 o
  -1  10   8       23.43       28.93      2.28 o
   0  10   8       55.16       54.54      4.04 o
   1  10   8       26.70       29.28      4.50 o
   2  10   8       33.70       29.01      1.55 o
   3  10   8        4.48        3.80      1.08 o
   4  10   8       37.97       45.41      6.03 o
  -8  11   8       11.38        9.06      1.79 o
  -7  11   8        0.69        1.41      0.95 o
  -6  11   8      101.90      102.75      7.09 o
  -5  11   8       66.24       72.13      4.65 o
  -4  11   8       55.91       53.36      2.69 o
  -3  11   8      105.26       96.17      4.10 o
  -2  11   8        3.92        3.41      1.09 o
  -1  11   8        1.92        2.80      2.02 o
   0  11   8        1.65        2.31      1.62 o
   1  11   8       20.09       27.28      2.56 o
   2  11   8       65.56       58.93      2.39 o
   3  11   8        0.56        3.60      1.32 o
   4  11   8       27.32       19.39      3.84 o
  -7  12   8       22.02       20.65      1.85 o
  -6  12   8       18.13       15.54      1.49 o
  -5  12   8      108.71      116.93      5.01 o
  -4  12   8       17.00       14.15      1.32 o
  -3  12   8        1.54        2.41      1.80 o
  -2  12   8       14.51       14.97      1.11 o
  -1  12   8        6.80        7.98      1.58 o
   0  12   8        6.10        6.77      1.03 o
   1  12   8       22.58       19.47      2.51 o
   2  12   8       48.70       50.04      3.53 o
   3  12   8        2.68        3.02      1.17 o
  -6  13   8       13.58        6.42      0.93 o
  -5  13   8       55.85       54.40      3.00 o
  -4  13   8        0.41        2.48      0.88 o
  -3  13   8       65.31       64.12      2.66 o
  -2  13   8       17.95       14.28      1.65 o
  -1  13   8        0.88        3.29      1.68 o
   0  13   8      264.36      292.21      9.84 o
   1  13   8      156.96      158.34      7.22 o
   2  13   8       63.48       64.80      5.93 o
  -5  14   8       99.97      105.90      4.61 o
  -4  14   8       32.28       32.88      2.54 o
  -3  14   8       95.33      104.13      6.00 o
  -2  14   8        6.28        6.37      1.22 o
  -1  14   8        6.52        6.44      1.14 o
   0  14   8        8.23       11.54      2.53 o
   1  14   8        1.23        5.26      1.13 o
 -10   1   9       30.66       31.60      2.49 o
  -9   1   9       17.97       17.59      1.64 o
  -8   1   9       82.56       94.63      2.66 o
  -7   1   9      417.55      418.44      5.09 o
  -6   1   9      272.80      267.13      6.01 o
  -5   1   9       87.16       77.12      4.89 o
  -4   1   9      464.14      441.65     10.38 o
  -3   1   9       11.96       10.99      0.88 o
  -2   1   9       23.02       12.86      1.68 o
  -1   1   9      386.82      383.07      5.08 o
   0   1   9     1006.12     1016.03     19.09 o
   1   1   9       20.85       24.64      2.17 o
   2   1   9        0.41        2.77      0.82 o
   3   1   9       15.43       14.23      1.33 o
   4   1   9       59.89       59.33      3.20 o
   5   1   9        0.03        3.31      1.27 o
 -10   2   9        1.00        2.85      1.14 o
  -9   2   9       13.10       13.24      1.30 o
  -8   2   9        3.62        2.69      0.68 o
  -7   2   9      131.82      123.38      2.43 o
  -6   2   9        0.72        1.17      0.58 o
  -5   2   9       43.10       42.45      1.55 o
  -4   2   9       26.33       24.67      3.06 o
  -3   2   9       25.35       29.37      2.18 o
  -2   2   9      452.53      467.44      4.11 o
  -1   2   9      609.37      615.10      8.71 o
   0   2   9      703.41      713.94     11.67 o
   1   2   9      355.26      358.90      7.21 o
   2   2   9      379.13      361.22      8.27 o
   3   2   9      121.72      130.00      5.79 o
   4   2   9       11.92       11.85      1.05 o
   5   2   9        0.03        3.67      0.88 o
 -10   3   9        0.28        1.00      0.79 o
  -9   3   9        0.13        1.07      1.21 o
  -8   3   9        0.91        1.82      1.51 o
  -7   3   9        0.24       -0.46      0.46 o
  -6   3   9      148.70      162.00      7.85 o
  -5   3   9        0.37        0.49      0.43 o
  -4   3   9       62.71       61.53      2.16 o
  -3   3   9      191.20      192.62      6.19 o
  -2   3   9      191.84      198.07     13.13 o
  -1   3   9      273.76      268.12      6.98 o
   0   3   9       38.05       35.55      4.44 o
   1   3   9      606.82      633.65      8.75 o
   2   3   9       32.48       29.81      1.77 o
   3   3   9       51.45       55.75      2.32 o
   4   3   9       66.49       79.76      4.93 o
   5   3   9        0.01        2.87      0.94 o
 -10   4   9      104.47      116.54      3.29 o
  -9   4   9       43.75       47.05      4.72 o
  -8   4   9       32.79       29.85      2.43 o
  -7   4   9        6.21        5.60      1.92 o
  -6   4   9      347.30      345.53      9.23 o
  -5   4   9       38.00       36.30      1.77 o
  -4   4   9        0.04        1.23      0.60 o
  -3   4   9       92.69       77.29      3.91 o
  -2   4   9        1.36        3.12      0.59 o
  -1   4   9        0.46        2.79      1.38 o
   0   4   9       59.01       50.72      2.23 o
   1   4   9        1.20        2.65      0.53 o
   2   4   9       37.34       44.15      2.34 o
   3   4   9        0.02        1.45      0.82 o
   4   4   9       35.70       38.10      3.32 o
   5   4   9      210.16      236.64      4.43 o
 -10   5   9       66.22       81.33      3.06 o
  -9   5   9        0.59        0.24      0.73 o
  -8   5   9       10.98        9.49      1.10 o
  -7   5   9       46.45       54.86      2.76 o
  -6   5   9       10.42        9.87      1.12 o
  -5   5   9       87.31       93.54      3.75 o
  -4   5   9        7.68        6.22      0.95 o
  -3   5   9       29.05       29.40      4.06 o
  -2   5   9       67.33       71.51      5.21 o
  -1   5   9      236.51      233.08      6.45 o
   0   5   9      522.30      469.30      5.92 o
   1   5   9      348.05      334.55     13.09 o
   2   5   9        5.11        5.24      1.41 o
   3   5   9        1.96        2.24      0.78 o
   4   5   9        7.74       14.65      3.35 o
   5   5   9        0.70        1.01      1.98 o
  -9   6   9        1.55        2.68      1.44 o
  -8   6   9      105.32      105.41      3.98 o
  -7   6   9      590.83      584.63     26.87 o
  -6   6   9      489.87      498.40     10.77 o
  -5   6   9       81.75       69.22      3.83 o
  -4   6   9       73.66       71.76      3.78 o
  -3   6   9        6.38        4.43      2.22 o
  -2   6   9        0.09        1.79      0.65 o
  -1   6   9       31.65       28.63      1.75 o
   0   6   9        8.72        5.48      1.20 o
   1   6   9       28.75       35.14      1.93 o
   2   6   9       20.91       19.85      2.10 o
   3   6   9       80.69       70.01      2.79 o
   4   6   9        0.60        2.67      0.91 o
   5   6   9       46.98       55.32      2.95 o
  -9   7   9       49.92       60.11      4.56 o
  -8   7   9       10.92       12.76      1.44 o
  -7   7   9      152.33      170.67      3.05 o
  -6   7   9       86.96       93.53      2.93 o
  -5   7   9       78.15       80.33      2.19 o
  -4   7   9       58.77       50.45      3.87 o
  -3   7   9      126.88      113.03      4.59 o
  -2   7   9      143.12      132.90      7.32 o
  -1   7   9        9.72       10.00      1.59 o
   0   7   9        4.27        2.42      0.74 o
   1   7   9        3.34        8.06      1.17 o
   2   7   9       52.87       54.59      2.82 o
   3   7   9       21.88       25.58      3.86 o
   4   7   9       52.03       57.96      2.76 o
  -9   8   9       37.61       29.18      5.15 o
  -8   8   9        4.53        2.28      1.30 o
  -7   8   9      213.98      219.96      5.16 o
  -6   8   9      119.39      109.62      2.93 o
  -5   8   9       12.70       12.42      1.19 o
  -4   8   9       63.70       62.55      2.33 o
  -3   8   9        2.17        3.84      1.44 o
  -2   8   9      165.03      167.29      7.36 o
  -1   8   9        8.55       11.76      1.68 o
   0   8   9        9.18       12.64      1.14 o
   1   8   9      198.42      188.80      3.69 o
   2   8   9       61.11       64.98      4.04 o
   3   8   9       39.93       42.56      3.65 o
   4   8   9        5.57        6.33      1.42 o
  -8   9   9       25.78       20.01      3.30 o
  -7   9   9       23.74       24.42      3.21 o
  -6   9   9        2.29        2.39      1.21 o
  -5   9   9       64.77       71.66      4.80 o
  -4   9   9        6.09        8.85      2.13 o
  -3   9   9       30.72       27.72      3.10 o
  -2   9   9        0.49        2.76      1.51 o
  -1   9   9      238.54      249.10     16.15 o
   0   9   9       20.92       18.11      2.07 o
   1   9   9       18.52       15.17      1.56 o
   2   9   9        0.29        1.97      0.54 o
   3   9   9        0.98        2.83      1.63 o
  -8  10   9        1.30       -0.75      1.56 o
  -7  10   9        2.43        2.45      0.82 o
  -6  10   9       16.40       16.85      1.76 o
  -5  10   9        1.59        3.72      1.21 o
  -4  10   9        9.39        8.29      1.37 o
  -3  10   9        0.07        0.94      1.00 o
  -2  10   9      108.09      121.42      6.29 o
  -1  10   9        8.49       11.29      5.05 o
   0  10   9        5.51       10.34      2.75 o
   1  10   9       72.62       69.45      3.12 o
   2  10   9        0.52        1.60      1.35 o
   3  10   9        0.00       -0.25      1.31 o
  -7  11   9        7.56        8.67      1.43 o
  -6  11   9       12.26       12.35      2.18 o
  -5  11   9       95.12      104.82      5.05 o
  -4  11   9        9.15        7.16      1.76 o
  -3  11   9       26.95       32.37      2.26 o
  -2  11   9       53.96       50.18      6.86 o
  -1  11   9       15.91       18.40      2.49 o
   0  11   9       50.82       57.25      2.81 o
   1  11   9        5.39        7.76      1.66 o
   2  11   9        5.36        5.13      1.17 o
  -6  12   9        6.81        8.54      2.21 o
  -5  12   9        4.13        6.07      1.98 o
  -4  12   9        8.65        6.79      4.43 o
  -3  12   9        0.18        4.05      1.32 o
  -2  12   9        0.29        4.03      1.84 o
  -1  12   9        0.21        3.26      1.35 o
   0  12   9        6.50        7.83      1.70 o
   1  12   9       26.55       35.41      3.75 o
  -5  13   9       88.64       92.78     10.49 o
  -4  13   9       99.84      104.13      5.84 o
  -3  13   9        4.54        7.32      2.73 o
  -2  13   9        5.03        4.52      1.25 o
  -1  13   9       26.14       27.56      3.15 o
   0  13   9       31.20       38.76      4.33 o
 -10   0  10       47.00       54.74      5.45 o
  -9   0  10        7.30        4.42      1.55 o
  -8   0  10        0.94       -0.72      1.08 o
  -7   0  10        2.28        4.62      1.02 o
  -6   0  10      125.86      128.54      5.62 o
  -5   0  10       74.51       80.40      3.19 o
  -4   0  10       13.34       14.10      1.85 o
  -3   0  10       11.63       10.45      1.26 o
  -2   0  10        4.96        7.14      1.29 o
  -1   0  10       87.37       88.50      8.02 o
   0   0  10      236.05      229.94      7.52 o
   1   0  10       26.64       25.52      2.72 o
   2   0  10       57.80       61.18      5.20 o
   3   0  10        8.98        6.05      2.02 o
   4   0  10       65.75       97.49      5.95 o
 -10   1  10        9.33       11.91      2.11 o
  -9   1  10       23.89       28.19      3.13 o
  -8   1  10       26.62       25.30      3.23 o
  -7   1  10      232.12      239.40      4.01 o
  -6   1  10       26.77       23.23      1.18 o
  -5   1  10       40.45       31.70      6.30 o
  -4   1  10       38.09       31.42      2.58 o
  -3   1  10        6.51        3.82      0.66 o
  -2   1  10       10.92        7.86      0.77 o
   0   1  10       19.29       19.87      1.36 o
   1   1  10       85.67       85.88      3.83 o
   2   1  10       77.16       80.96      6.63 o
   3   1  10        0.01        2.99      1.03 o
   4   1  10        6.86        9.51      1.94 o
 -10   2  10        2.82        5.37      1.54 o
  -9   2  10       78.46       87.72      2.21 o
  -8   2  10       15.19       17.13      2.65 o
  -7   2  10       10.28       10.46      1.87 o
  -6   2  10       41.04       35.83      2.07 o
  -5   2  10       20.94       17.68      1.64 o
  -4   2  10      100.72       98.09      4.22 o
  -3   2  10        2.57        3.36      2.19 o
  -2   2  10       10.10        8.44      3.71 o
  -1   2  10       60.49       54.76      3.11 o
   0   2  10      467.86      480.20      8.93 o
   1   2  10       26.36       26.98      2.07 o
   2   2  10      168.68      169.16      9.25 o
   3   2  10        3.93        3.97      1.97 o
   4   2  10       76.66       92.41      2.81 o
  -9   3  10       52.72       50.79      3.10 o
  -8   3  10        0.02        0.47      0.71 o
  -7   3  10        6.02        4.32      0.78 o
  -6   3  10      305.68      308.58      6.23 o
  -5   3  10       43.53       43.76      1.63 o
  -4   3  10      721.94      744.18      8.67 o
  -3   3  10      334.52      369.72      5.18 o
  -2   3  10     1262.81     1214.47     16.84 o
  -1   3  10      141.59      142.47      3.37 o
   0   3  10       30.58       31.67      2.86 o
   1   3  10      191.81      211.38      5.94 o
   2   3  10       91.71       87.26      4.13 o
   3   3  10        3.04        2.77      0.84 o
   4   3  10       69.24       82.52      2.69 o
  -9   4  10       50.86       43.82      2.78 o
  -8   4  10       60.32       63.44      2.74 o
  -7   4  10      202.91      208.33      4.16 o
  -6   4  10       47.71       50.17      2.83 o
  -5   4  10      105.07      110.14      2.49 o
  -4   4  10       48.00       50.68      3.09 o
  -3   4  10       55.80       64.09      2.27 o
  -2   4  10      198.26      214.49      3.39 o
  -1   4  10        1.00        2.11      0.85 o
   0   4  10       14.22       14.55      1.14 o
   1   4  10      134.03      133.53      5.43 o
   2   4  10        6.98        4.60      1.40 o
   3   4  10       53.40       81.77      5.08 o
   4   4  10       27.11       30.60      2.52 o
  -9   5  10       95.13       91.31      4.05 o
  -8   5  10      111.19      112.45      5.75 o
  -7   5  10       38.08       33.16      2.71 o
  -6   5  10      215.96      218.30      7.18 o
  -5   5  10      131.35      144.53      4.84 o
  -4   5  10        5.05        5.88      1.71 o
  -3   5  10       11.32        9.65      1.17 o
  -2   5  10       66.58       56.49      2.44 o
  -1   5  10        6.00        5.23      0.85 o
   0   5  10       45.49       35.73      2.69 o
   1   5  10        8.66        5.32      2.27 o
   2   5  10       65.14       73.54      3.13 o
   3   5  10       66.92       79.63      8.90 o
   4   5  10        1.84        1.52      1.58 o
  -9   6  10       69.55       62.55      5.79 o
  -8   6  10       64.44       65.96      6.19 o
  -7   6  10       55.62       51.17      2.20 o
  -6   6  10       88.53      100.96      3.53 o
  -5   6  10      126.75      120.15      4.04 o
  -4   6  10       37.68       31.46      2.45 o
  -3   6  10       37.26       34.00      4.91 o
  -2   6  10      142.40      138.23      3.10 o
  -1   6  10       52.63       52.98      2.61 o
   0   6  10        0.43        0.18      0.73 o
   1   6  10      120.97      139.97      5.31 o
   2   6  10       73.43       68.75      3.74 o
   3   6  10       54.98       69.71      2.65 o
  -8   7  10        4.37        3.67      1.84 o
  -7   7  10       65.30       67.23      8.02 o
  -6   7  10       14.96       14.17      1.12 o
  -5   7  10       28.53       27.69      1.99 o
  -4   7  10       32.07       28.18      2.43 o
  -3   7  10       43.43       42.16      2.78 o
  -2   7  10       17.56       13.27      1.45 o
  -1   7  10       11.96       10.87      0.96 o
   0   7  10      103.09      107.89      3.20 o
   1   7  10       32.73       35.22      3.71 o
   2   7  10       24.74       22.43      2.06 o
   3   7  10        0.63        1.91      0.81 o
  -8   8  10       83.42       85.25      4.04 o
  -7   8  10        1.61        1.47      0.91 o
  -6   8  10       51.13       62.56      3.09 o
  -5   8  10       71.99       71.91      2.27 o
  -4   8  10        8.60        8.17      1.60 o
  -3   8  10       26.45       27.18      3.60 o
  -2   8  10        5.33        4.86      1.04 o
  -1   8  10       21.58       21.59      1.38 o
   0   8  10        1.64        1.64      1.59 o
   1   8  10       21.42       21.84      2.95 o
   2   8  10       15.05       11.92      2.95 o
   3   8  10        0.92        3.26      1.73 o
  -7   9  10        0.11        0.12      1.12 o
  -6   9  10        5.13        3.10      2.02 o
  -5   9  10        0.73        6.81      1.59 o
  -4   9  10        0.02        1.29      0.73 o
  -3   9  10       13.54       16.01      1.83 o
  -2   9  10        2.73        6.03      1.51 o
  -1   9  10       33.02       31.68      3.89 o
   0   9  10       28.61       34.83      2.66 o
   1   9  10        0.86        2.59      1.20 o
   2   9  10       64.17       89.42      6.79 o
  -7  10  10        2.81        4.30      2.30 o
  -6  10  10       17.12       12.57      2.45 o
  -5  10  10       14.71       18.28      1.74 o
  -4  10  10       66.57       83.38      3.03 o
  -3  10  10       53.40       51.82      3.13 o
  -2  10  10        0.99        4.59      1.04 o
  -1  10  10        1.11        1.99      0.99 o
   0  10  10      204.96      210.39      7.90 o
   1  10  10        2.62        5.12      1.32 o
  -6  11  10        0.20        0.37      0.95 o
  -5  11  10       10.25        8.64      1.83 o
  -4  11  10       13.68       13.84      2.61 o
  -3  11  10       11.90       13.94      3.10 o
  -2  11  10        3.04        0.56      2.63 o
  -1  11  10       59.26       65.27      3.65 o
   0  11  10       44.01       58.37      8.42 o
  -4  12  10        2.09        2.45      1.01 o
  -3  12  10       33.23       39.89      5.14 o
  -2  12  10      106.83      111.22      5.72 o
  -1  12  10       10.02        8.30      1.80 o
  -9   1  11       14.01       12.47      2.51 o
  -8   1  11        0.86        1.01      0.73 o
  -7   1  11       47.53       47.85      2.23 o
  -6   1  11      124.68      128.07      5.79 o
  -5   1  11        5.34        3.81      0.92 o
  -3   1  11        5.48        5.65      1.05 o
  -2   1  11      534.68      530.63     11.35 o
  -1   1  11       50.93       50.65      3.94 o
   0   1  11        3.56        6.73      1.36 o
   1   1  11       20.00       18.13      2.27 o
   2   1  11      120.65      124.49      5.26 o
   3   1  11        5.19        5.30      1.17 o
  -9   2  11        2.80        3.51      1.51 o
  -8   2  11        0.25        2.16      1.33 o
  -7   2  11        7.66        6.67      1.07 o
  -6   2  11       24.04       23.30      2.46 o
  -5   2  11       71.99       70.99      4.47 o
  -4   2  11      178.61      172.66     15.25 o
  -3   2  11      162.15      166.68      5.41 o
  -2   2  11        1.92        1.44      1.53 o
  -1   2  11       85.99       82.76      5.65 o
   0   2  11      167.00      167.59      6.68 o
   1   2  11       55.85       64.74      3.37 o
   2   2  11       44.36       49.10      3.22 o
   3   2  11       91.22       91.65      3.26 o
  -9   3  11       38.36       33.54      4.83 o
  -8   3  11       21.16       18.42      3.07 o
  -7   3  11        8.23        6.75      1.21 o
  -6   3  11        0.12        4.83      1.33 o
  -5   3  11        8.63        7.44      1.45 o
  -4   3  11       39.19       42.01      8.43 o
  -3   3  11      176.71      170.92      4.19 o
  -2   3  11        2.85        1.88      0.86 o
  -1   3  11       12.34        7.39      1.79 o
   0   3  11        0.04        0.58      0.76 o
   1   3  11       40.30       33.32      2.12 o
   2   3  11      103.94      118.27      3.38 o
   3   3  11        0.23        2.04      0.76 o
  -8   4  11       10.03        6.60      2.49 o
  -7   4  11        2.92        2.52      1.08 o
  -6   4  11      241.82      249.98      9.05 o
  -5   4  11       17.16       12.28      1.36 o
  -4   4  11        0.68        0.61      0.85 o
  -3   4  11      444.28      437.57      6.18 o
  -2   4  11      263.15      264.51      4.06 o
  -1   4  11       44.70       38.84      2.51 o
   0   4  11       61.16       67.62      3.78 o
   1   4  11       16.14       12.76      1.55 o
   2   4  11        0.78        3.10      1.21 o
   3   4  11        1.36        2.48      1.58 o
  -8   5  11      113.84      116.81      4.67 o
  -7   5  11      125.79      132.64      4.50 o
  -6   5  11       46.38       48.88      4.46 o
  -5   5  11      245.34      259.68      5.02 o
  -4   5  11       11.72       14.15      1.36 o
  -3   5  11        1.46        2.04      0.50 o
  -2   5  11       66.64       63.44      4.24 o
  -1   5  11       57.02       52.48      5.18 o
   0   5  11        1.61        4.34      1.62 o
   1   5  11      109.24      114.27      8.39 o
   2   5  11       34.86       24.29      2.30 o
  -8   6  11       22.87       14.47      5.17 o
  -7   6  11        6.28        5.45      1.35 o
  -6   6  11       12.71       15.82      2.00 o
  -5   6  11        2.75        5.34      1.53 o
  -4   6  11        1.44        3.25      0.75 o
  -3   6  11        3.09        3.54      0.75 o
  -2   6  11        0.10        2.39      0.67 o
  -1   6  11       10.16       10.14      1.34 o
   0   6  11      206.74      259.86     12.11 o
   1   6  11       43.23       30.53      2.45 o
   2   6  11      283.81      343.09      9.41 o
  -7   7  11       53.59       54.76      3.08 o
  -6   7  11      147.57      149.55      7.30 o
  -5   7  11      172.40      180.25      5.00 o
  -4   7  11        0.27        2.23      2.17 o
  -3   7  11        2.51        3.76      1.16 o
  -2   7  11       60.57       64.31      1.90 o
  -1   7  11       19.21       18.34      3.28 o
   0   7  11        0.96        6.35      1.98 o
   1   7  11      137.60      150.18      5.99 o
   2   7  11        6.31        6.68      1.58 o
  -7   8  11       28.29       22.60      2.62 o
  -6   8  11       89.79       86.14      2.81 o
  -5   8  11        0.08        1.64      1.30 o
  -4   8  11       11.38       12.08      3.04 o
  -3   8  11       14.43       12.05      1.73 o
  -2   8  11        8.45        6.51      1.38 o
  -1   8  11      108.55      104.77      4.21 o
   0   8  11       70.21       77.63      6.53 o
   1   8  11       12.99       11.83      2.28 o
  -6   9  11       19.38       24.74      2.63 o
  -5   9  11       67.40       66.68      4.64 o
  -4   9  11        0.84        3.41      1.23 o
  -3   9  11        1.69        6.28      1.40 o
  -2   9  11        4.06        2.64      1.49 o
  -1   9  11      100.36      107.46      6.79 o
   0   9  11        8.93        4.82      0.99 o
  -5  10  11       19.42       20.22      2.73 o
  -4  10  11      181.60      209.21      6.62 o
  -3  10  11      350.34      390.98     14.83 o
  -2  10  11        0.67        1.31      0.77 o
  -1  10  11       12.56       19.19      1.94 o
  -7   0  12       39.27       45.79      4.00 o
  -1   0  12      153.13      163.24      3.92 o
   0   0  12      182.72      195.47     10.01 o
   1   0  12       37.30       39.53      5.22 o
   2   0  12        4.69        8.08      2.03 o
  -7   1  12        0.02        1.95      1.27 o
  -6   1  12        0.60        2.27      1.35 o
  -2   1  12        1.13        3.03      1.11 o
  -1   1  12        3.81        3.84      2.04 o
   0   1  12        1.91        2.12      0.60 o
   1   1  12       20.99       19.32      2.18 o
  -7   2  12        3.98        3.28      1.68 o
  -6   2  12        0.33        4.52      2.00 o
  -5   2  12        8.17       10.87      2.31 o
  -4   2  12        2.69        2.13      1.41 o
  -3   2  12       79.86       83.36      3.67 o
  -2   2  12        1.52        1.04      0.70 o
  -1   2  12       42.58       41.21      3.93 o
   0   2  12        1.19        2.81      0.94 o
   1   2  12       41.88       47.21      2.47 o
  -7   3  12       11.52        7.65      1.51 o
  -6   3  12      107.99      111.40      8.49 o
  -5   3  12       59.88       62.13      2.89 o
  -4   3  12       61.04       57.20      2.90 o
  -3   3  12       14.05       16.08      2.92 o
  -2   3  12       19.52       14.38      1.83 o
  -1   3  12       18.90       19.89      2.39 o
   0   3  12      102.50      121.20      8.44 o
   1   3  12        0.21        2.45      1.31 o
  -7   4  12       17.18       16.73      2.52 o
  -6   4  12       54.38       58.70      3.27 o
  -5   4  12        5.01        7.59      1.88 o
  -4   4  12        2.69        1.08      1.55 o
  -3   4  12       14.88       17.83      3.35 o
  -2   4  12       91.52       93.37      4.08 o
  -1   4  12       35.04       35.75      2.67 o
   0   4  12        2.95        5.14      1.90 o
   1   4  12       38.77       40.34      4.99 o
  -7   5  12       24.66       18.75      1.94 o
  -6   5  12      120.77      155.75      8.08 o
  -5   5  12      102.79      105.09      4.96 o
  -4   5  12      235.34      253.80      5.15 o
  -3   5  12        0.01        0.65      0.87 o
  -2   5  12       23.82       22.36      3.06 o
  -1   5  12        2.42        3.47      2.99 o
   0   5  12        0.02        2.67      0.99 o
   1   5  12       98.21      115.51      3.68 o
  -6   6  12        0.60        2.75      1.23 o
  -5   6  12       13.73        9.17      1.96 o
  -4   6  12       25.85       28.42      2.50 o
  -3   6  12        2.43        4.13      1.66 o
  -2   6  12        9.94        9.34      1.85 o
  -1   6  12       63.34       80.87      3.68 o
   0   6  12       42.16       48.95      3.64 o
  -6   7  12        6.41        5.56      1.52 o
  -5   7  12       18.35       16.03      3.66 o
  -4   7  12       31.60       29.99      3.11 o
  -3   7  12        3.63        1.16      1.92 o
  -2   7  12        2.48        0.95      0.94 o
  -1   7  12       11.26        9.59      1.96 o
  -4   8  12        0.02        1.66      1.64 o
  -3   8  12        8.13        6.47      1.09 o
  -2   8  12        5.37        4.87      1.30 o
  -6   1  13        7.80        7.62      2.30 o
  -5   1  13       15.66       14.10      5.09 o
  -6   2  13       34.88       31.39      4.59 o
  -5   2  13        3.84        3.40      1.81 o
  -4   2  13       32.15       24.34      3.61 o
  -3   2  13        0.48        0.11      1.53 o
  -2   2  13       46.85       52.29      3.26 o
  -1   2  13       93.00      116.63      5.10 o
  -5   3  13       16.25       11.04      2.95 o
  -4   3  13        8.73       11.32      3.32 o
  -3   3  13        0.19        5.15      2.36 o
  -2   3  13        8.49       12.00      3.37 o
  -1   3  13        2.28       -0.44      0.82 o
  -5   4  13      131.39      131.90      4.04 o
  -4   4  13       18.86       16.52      2.86 o
  -3   4  13       60.65       50.88      5.59 o
  -2   4  13       92.61       97.94      4.24 o
  -3   5  13       14.24       15.37      5.41 o
 
